# Supplementary material for: Crystal structure of 2,2-dimethyl-N-(pyridin-3-yl)propanamide
Source: Acta Crystallogr E Crystallogr Commun. 2015 Mar 21;71(Pt 4):o246–7. doi: 10.1107/S2056989015005289 (PMC4438820; doi:10.1107/S2056989015005289)
Supplement: Supplementary file 1 [file e-71-0o246-sup1.cif]

##############################################################################
#                                                                            #
# This CIF contains the data in a paper accepted for publication in          #
# Acta Crystallographica Section E. It conforms to the requirements of       #
# Notes for Authors for Acta Crystallographica Section E, and has been       #
# peer reviewed under the auspices of the IUCr Commission on Journals.       #
#                                                                            #
# Full details of the Crystallographic Information File format               #
# are given in the paper "The Crystallographic Information File (CIF):       #
# a New Standard Archive File for Crystallography" by S. R. Hall, F. H.      #
# Allen and I. D. Brown [Acta Cryst. (1991), A47, 655-685].                  #
#                                                                            #
# The current version of the core CIF dictionary is obtainable from          #
# ftp://ftp.iucr.org/pub/cif_core.dic.                                       #
#                                                                            #
# Software is freely available for graphical display of the structure(s)     #
# in this CIF. For information consult the CIF software page                 #
# http://www.iucr.org/resources/cif/software.                                #
#                                                                            #
# This file may be used for bona fide research purposes within the           #
# scientific community so long as proper attribution is given to the journal # 
# article from which it was obtained.                                        #
#                                                                            #
##############################################################################
data_I
_database_code_depnum_ccdc_archive 'CCDC 1054113'
_audit_creation_method     SHELXL-2013
_chemical_name_systematic
;
2,2-Dimethyl-<i>N</i>-(pyridin-3-yl)propanamide
;
_chemical_name_common     ?
_chemical_formula_moiety     'C10 H14 N2 O'
_chemical_formula_sum     'C10 H14 N2 O'
_chemical_formula_iupac     'C10 H14 N2 O'
_chemical_formula_weight     178.23
_chemical_melting_point     ?
_shelx_space_group_comment
;
The symmetry employed for this shelxl refinement is uniquely defined
by the following loop, which should always be used as a source of
symmetry information in preference to the above space-group names.
They are only intended as comments.
;
_space_group_crystal_system     orthorhombic
_space_group_name_H-M_alt     'P b c a'
_space_group_name_Hall     '-P 2ac 2ab'
loop_
    _space_group_symop_operation_xyz
    'x, y, z'
    '-x+1/2, -y, z+1/2'
    'x+1/2, -y+1/2, -z'
    '-x, y+1/2, -z+1/2'
    '-x, -y, -z'
    'x-1/2, y, -z-1/2'
    '-x-1/2, y-1/2, z'
    'x, -y-1/2, z-1/2'
_cell_length_a     11.2453(3)
_cell_length_b     10.5272(3)
_cell_length_c     17.5339(6)
_cell_angle_alpha     90
_cell_angle_beta     90
_cell_angle_gamma     90
_cell_volume     2075.69(11)
_cell_formula_units_Z     8
_cell_measurement_reflns_used     3061
_cell_measurement_theta_min     5.01
_cell_measurement_theta_max     73.36
_cell_measurement_temperature     293(2)
_exptl_crystal_description     Plate
_exptl_crystal_colour     Colourless
_exptl_crystal_size_max     0.231
_exptl_crystal_size_mid     0.190
_exptl_crystal_size_min     0.063
_exptl_crystal_density_diffrn     1.141
_exptl_crystal_density_meas     ?
_exptl_crystal_density_method     ?
_exptl_crystal_F_000     768
_exptl_absorpt_coefficient_mu     0.601
_exptl_absorpt_correction_type     multi-scan
_exptl_absorpt_process_details
;
(CrysAlis PRO; Agilent, 2014)
;
_shelx_estimated_absorpt_T_min     0.874
_shelx_estimated_absorpt_T_max     0.963
_exptl_absorpt_correction_T_min     0.8403
_exptl_absorpt_correction_T_max     1.0000
_exptl_special_details     ?
_diffrn_ambient_temperature     293(2)
_diffrn_radiation_type     'Cu K\a'
_diffrn_radiation_wavelength     1.54184
_diffrn_radiation_monochromator     'mirror'
_diffrn_measurement_device_type
                                   'Agilent SuperNova (Dual, Cu at zero, Atlas)'
_diffrn_measurement_device     'four-circle diffractometer'
_diffrn_measurement_method     '\w scans'
_diffrn_detector_area_resol_mean     ?
_diffrn_reflns_number     7164
_diffrn_reflns_av_R_equivalents     0.0171
_diffrn_reflns_theta_min     5.045
_diffrn_reflns_theta_max     73.757
_diffrn_reflns_theta_full     67.684
_diffrn_measured_fraction_theta_max     0.989
_diffrn_measured_fraction_theta_full     1.000
_diffrn_reflns_limit_h_min     -14
_diffrn_reflns_limit_h_max     8
_diffrn_reflns_limit_k_min     -13
_diffrn_reflns_limit_k_max     12
_diffrn_reflns_limit_l_min     -20
_diffrn_reflns_limit_l_max     21
_refine_special_details     ?
_reflns_number_total     2065
_reflns_number_gt     1722
_reflns_threshold_expression     I>2\s(I)
_refine_ls_structure_factor_coef     Fsqd
_refine_ls_matrix_type     full
_refine_ls_R_factor_all     0.0488
_refine_ls_R_factor_gt     0.0411
_refine_ls_wR_factor_gt     0.1190
_refine_ls_wR_factor_ref     0.1273
_refine_ls_goodness_of_fit_ref     1.048
_refine_ls_restrained_S_all     1.087
_refine_ls_number_reflns     2065
_refine_ls_number_parameters     153
_refine_ls_number_restraints     114
_refine_ls_hydrogen_treatment     constr
_refine_ls_weighting_scheme     calc
_refine_ls_weighting_details
              'w=1/[\s^2^(Fo^2^)+(0.0688P)^2^+0.2387P] where P=(Fo^2^+2Fc^2^)/3'
_atom_sites_solution_hydrogens     geom
_atom_sites_solution_primary     ?
_atom_sites_solution_secondary     ?
_refine_ls_shift/su_max     0.000
_refine_ls_shift/su_mean     0.000
_refine_diff_density_max     0.186
_refine_diff_density_min     -0.156
_refine_ls_extinction_method
;
SHELXL2013 (Sheldrick, 2015)
;
_refine_ls_extinction_coef     0.0016(4)
_refine_ls_extinction_expression
                                  'Fc^*^=kFc[1+0.001xFc^2^\l^3^/sin(2\q)]^-1/4^'
loop_
    _atom_type_symbol
    _atom_type_description
    _atom_type_scat_dispersion_real
    _atom_type_scat_dispersion_imag
    _atom_type_scat_source
    'C' 'C' 0.0181 0.0091
                         'International Tables Vol C Tables 4.2.6.8 and 6.1.1.4'
    'H' 'H' 0.0000 0.0000
                         'International Tables Vol C Tables 4.2.6.8 and 6.1.1.4'
    'N' 'N' 0.0311 0.0180
                         'International Tables Vol C Tables 4.2.6.8 and 6.1.1.4'
    'O' 'O' 0.0492 0.0322
                         'International Tables Vol C Tables 4.2.6.8 and 6.1.1.4'
_computing_data_collection
;
CrysAlis PRO (Agilent, 2014)
;
_computing_cell_refinement
;
CrysAlis PRO (Agilent, 2014)
;
_computing_data_reduction
;
CrysAlis PRO (Agilent, 2014)
;
_computing_structure_solution
;
SHELXS2013 (Sheldrick, 2008)
;
_computing_structure_refinement
;
SHELXL2013 (Sheldrick, 2015)
;
_computing_molecular_graphics
;
ORTEP-3 for Windows (Farrugia, 2012)
;
_computing_publication_material
;
WinGX (Farrugia, 2012)
;
loop_
    _atom_site_type_symbol
    _atom_site_label
    _atom_site_fract_x
    _atom_site_fract_y
    _atom_site_fract_z
    _atom_site_U_iso_or_equiv
    _atom_site_adp_type
    _atom_site_calc_flag
    _atom_site_occupancy
    _atom_site_disorder_assembly
    _atom_site_disorder_group
    C C1 0.72804(10) 0.10403(12) 0.27358(7) 0.0490(3) Uani d 1 . .
    C C2 0.61380(11) 0.14128(14) 0.25328(8) 0.0585(4) Uani d 1 . .
    H H2 0.5822 0.2140 0.2756 0.070 Uiso calc 1 . .
    C C3 0.59204(13) -0.02662(15) 0.17123(8) 0.0663(4) Uani d 1 . .
    H H3 0.5452 -0.0722 0.1371 0.080 Uiso calc 1 . .
    C C4 0.70473(13) -0.06915(16) 0.18680(9) 0.0702(4) Uani d 1 . .
    H H4 0.7344 -0.1414 0.1630 0.084 Uiso calc 1 . .
    C C5 0.77323(12) -0.00301(14) 0.23832(8) 0.0619(4) Uani d 1 . .
    H H5 0.8499 -0.0303 0.2494 0.074 Uiso calc 1 . .
    C C6 0.76123(12) 0.24951(14) 0.38234(8) 0.0585(3) Uani d 1 . .
    C C7 0.85629(13) 0.29549(15) 0.43884(9) 0.0671(4) Uani d 1 . .
    C C8 0.9594(3) 0.3605(4) 0.3935(2) 0.0798(10) Uani d 0.758(12) A 1
    H H8A 0.9277 0.4278 0.3627 0.120 Uiso calc 0.758(12) A 1
    H H8B 0.9974 0.2988 0.3613 0.120 Uiso calc 0.758(12) A 1
    H H8C 1.0165 0.3947 0.4287 0.120 Uiso calc 0.758(12) A 1
    C C9 0.9077(5) 0.1835(4) 0.4813(4) 0.0838(11) Uani d 0.758(12) A 1
    H H9A 0.9680 0.2125 0.5159 0.126 Uiso calc 0.758(12) A 1
    H H9B 0.9421 0.1250 0.4455 0.126 Uiso calc 0.758(12) A 1
    H H9C 0.8458 0.1417 0.5094 0.126 Uiso calc 0.758(12) A 1
    C C10 0.8023(4) 0.3941(7) 0.4916(4) 0.1205(18) Uani d 0.758(12) A 1
    H H10A 0.7365 0.3574 0.5186 0.181 Uiso calc 0.758(12) A 1
    H H10B 0.7751 0.4653 0.4621 0.181 Uiso calc 0.758(12) A 1
    H H10C 0.8613 0.4222 0.5274 0.181 Uiso calc 0.758(12) A 1
    C C8A 0.9208(16) 0.4067(14) 0.4095(8) 0.108(4) Uani d 0.242(12) A 2
    H H8D 0.9534 0.3873 0.3602 0.162 Uiso calc 0.242(12) A 2
    H H8E 0.9841 0.4281 0.4439 0.162 Uiso calc 0.242(12) A 2
    H H8F 0.8672 0.4772 0.4052 0.162 Uiso calc 0.242(12) A 2
    C C9A 0.9385(16) 0.1880(15) 0.4658(11) 0.089(4) Uani d 0.242(12) A 2
    H H9D 0.8920 0.1137 0.4766 0.133 Uiso calc 0.242(12) A 2
    H H9E 0.9796 0.2142 0.5111 0.133 Uiso calc 0.242(12) A 2
    H H9F 0.9953 0.1690 0.4265 0.133 Uiso calc 0.242(12) A 2
    C C10A 0.7832(11) 0.3342(17) 0.5131(6) 0.098(4) Uani d 0.242(12) A 2
    H H10D 0.7211 0.3924 0.4993 0.147 Uiso calc 0.242(12) A 2
    H H10E 0.8355 0.3739 0.5491 0.147 Uiso calc 0.242(12) A 2
    H H10F 0.7488 0.2595 0.5355 0.147 Uiso calc 0.242(12) A 2
    N N1 0.79882(8) 0.16796(11) 0.32735(6) 0.0543(3) Uani d 1 . .
    H H1 0.8741 0.1539 0.3252 0.065 Uiso calc 1 . .
    N N2 0.54740(9) 0.07752(13) 0.20320(7) 0.0650(3) Uani d 1 . .
    O O1 0.65818(9) 0.28385(14) 0.38687(7) 0.0885(4) Uani d 1 . .
loop_
    _atom_site_aniso_label
    _atom_site_aniso_U_11
    _atom_site_aniso_U_22
    _atom_site_aniso_U_33
    _atom_site_aniso_U_12
    _atom_site_aniso_U_13
    _atom_site_aniso_U_23
    C1 0.0369(6) 0.0624(7) 0.0478(6) 0.0007(5) 0.0006(5) 0.0031(5)
    C2 0.0400(6) 0.0715(8) 0.0640(7) 0.0064(6) -0.0046(5) -0.0063(6)
    C3 0.0529(7) 0.0841(9) 0.0617(8) -0.0037(7) -0.0065(6) -0.0111(7)
    C4 0.0630(9) 0.0778(9) 0.0697(9) 0.0116(7) -0.0067(7) -0.0172(7)
    C5 0.0450(7) 0.0766(8) 0.0641(8) 0.0130(6) -0.0051(6) -0.0078(6)
    C6 0.0461(7) 0.0715(8) 0.0579(7) 0.0057(6) -0.0020(6) -0.0039(6)
    C7 0.0620(8) 0.0739(8) 0.0653(8) -0.0024(7) -0.0092(6) -0.0103(7)
    C8 0.0716(17) 0.0753(17) 0.0926(19) -0.0182(13) -0.0135(13) 0.0017(14)
    C9 0.089(3) 0.101(2) 0.062(2) -0.0202(16) -0.0235(18) 0.0146(16)
    C10 0.098(2) 0.134(4) 0.129(4) -0.002(3) -0.004(2) -0.073(3)
    C8A 0.129(8) 0.107(7) 0.087(6) -0.026(6) -0.027(6) 0.000(6)
    C9A 0.080(7) 0.116(7) 0.071(7) 0.008(6) -0.023(5) -0.011(5)
    C10A 0.102(6) 0.115(8) 0.076(5) 0.013(6) -0.026(4) -0.046(5)
    N1 0.0341(5) 0.0708(7) 0.0581(6) 0.0041(4) -0.0035(4) -0.0056(5)
    N2 0.0408(6) 0.0867(8) 0.0676(7) 0.0032(5) -0.0078(5) -0.0079(6)
    O1 0.0543(6) 0.1273(10) 0.0838(8) 0.0235(6) -0.0048(5) -0.0356(7)
_geom_special_details
;
All e.s.d.'s (except the e.s.d. in the dihedral angle between two l.s. planes)
are estimated using the full covariance matrix. The cell e.s.d.'s are taken
into account individually in the estimation of e.s.d.'s in distances, angles
and torsion angles; correlations between e.s.d.'s in cell parameters are only
used when they are defined by crystal symmetry. An approximate (isotropic)
treatment of cell e.s.d.'s is used for estimating e.s.d.'s involving l.s.
planes.
;
loop_
    _geom_bond_atom_site_label_1
    _geom_bond_atom_site_label_2
    _geom_bond_site_symmetry_2
    _geom_bond_distance
    _geom_bond_publ_flag
    C1 C5 . 1.3820(19) ?
    C1 C2 . 1.3895(17) ?
    C1 N1 . 1.4054(16) ?
    C2 N2 . 1.3339(18) ?
    C2 H2 . 0.9300 ?
    C3 N2 . 1.3297(19) ?
    C3 C4 . 1.372(2) ?
    C3 H3 . 0.9300 ?
    C4 C5 . 1.376(2) ?
    C4 H4 . 0.9300 ?
    C5 H5 . 0.9300 ?
    C6 O1 . 1.2165(17) ?
    C6 N1 . 1.3585(17) ?
    C6 C7 . 1.5356(19) ?
    C7 C8A . 1.470(7) ?
    C7 C9 . 1.510(4) ?
    C7 C10 . 1.517(4) ?
    C7 C9A . 1.536(8) ?
    C7 C8 . 1.563(3) ?
    C7 C10A . 1.593(7) ?
    C8 H8A . 0.9600 ?
    C8 H8B . 0.9600 ?
    C8 H8C . 0.9600 ?
    C9 H9A . 0.9600 ?
    C9 H9B . 0.9600 ?
    C9 H9C . 0.9600 ?
    C10 H10A . 0.9600 ?
    C10 H10B . 0.9600 ?
    C10 H10C . 0.9600 ?
    C8A H8D . 0.9600 ?
    C8A H8E . 0.9600 ?
    C8A H8F . 0.9600 ?
    C9A H9D . 0.9600 ?
    C9A H9E . 0.9600 ?
    C9A H9F . 0.9600 ?
    C10A H10D . 0.9600 ?
    C10A H10E . 0.9600 ?
    C10A H10F . 0.9600 ?
    N1 H1 . 0.8600 ?
loop_
    _geom_angle_atom_site_label_1
    _geom_angle_atom_site_label_2
    _geom_angle_atom_site_label_3
    _geom_angle_site_symmetry_1
    _geom_angle_site_symmetry_3
    _geom_angle
    _geom_angle_publ_flag
    C5 C1 C2 . . 117.09(12) ?
    C5 C1 N1 . . 118.83(10) ?
    C2 C1 N1 . . 124.07(11) ?
    N2 C2 C1 . . 122.97(12) ?
    N2 C2 H2 . . 118.5 ?
    C1 C2 H2 . . 118.5 ?
    N2 C3 C4 . . 122.28(13) ?
    N2 C3 H3 . . 118.9 ?
    C4 C3 H3 . . 118.9 ?
    C3 C4 C5 . . 118.86(14) ?
    C3 C4 H4 . . 120.6 ?
    C5 C4 H4 . . 120.6 ?
    C4 C5 C1 . . 120.02(12) ?
    C4 C5 H5 . . 120.0 ?
    C1 C5 H5 . . 120.0 ?
    O1 C6 N1 . . 122.04(13) ?
    O1 C6 C7 . . 121.83(13) ?
    N1 C6 C7 . . 116.13(11) ?
    C9 C7 C10 . . 112.8(3) ?
    C8A C7 C6 . . 111.6(5) ?
    C9 C7 C6 . . 109.8(3) ?
    C10 C7 C6 . . 109.3(2) ?
    C8A C7 C9A . . 113.4(7) ?
    C6 C7 C9A . . 112.7(9) ?
    C9 C7 C8 . . 107.9(2) ?
    C10 C7 C8 . . 107.9(2) ?
    C6 C7 C8 . . 109.05(17) ?
    C8A C7 C10A . . 109.7(5) ?
    C6 C7 C10A . . 104.4(5) ?
    C9A C7 C10A . . 104.3(6) ?
    C7 C8 H8A . . 109.5 ?
    C7 C8 H8B . . 109.5 ?
    H8A C8 H8B . . 109.5 ?
    C7 C8 H8C . . 109.5 ?
    H8A C8 H8C . . 109.5 ?
    H8B C8 H8C . . 109.5 ?
    C7 C9 H9A . . 109.5 ?
    C7 C9 H9B . . 109.5 ?
    H9A C9 H9B . . 109.5 ?
    C7 C9 H9C . . 109.5 ?
    H9A C9 H9C . . 109.5 ?
    H9B C9 H9C . . 109.5 ?
    C7 C10 H10A . . 109.5 ?
    C7 C10 H10B . . 109.5 ?
    H10A C10 H10B . . 109.5 ?
    C7 C10 H10C . . 109.5 ?
    H10A C10 H10C . . 109.5 ?
    H10B C10 H10C . . 109.5 ?
    C7 C8A H8D . . 109.5 ?
    C7 C8A H8E . . 109.5 ?
    H8D C8A H8E . . 109.5 ?
    C7 C8A H8F . . 109.5 ?
    H8D C8A H8F . . 109.5 ?
    H8E C8A H8F . . 109.5 ?
    C7 C9A H9D . . 109.5 ?
    C7 C9A H9E . . 109.5 ?
    H9D C9A H9E . . 109.5 ?
    C7 C9A H9F . . 109.5 ?
    H9D C9A H9F . . 109.5 ?
    H9E C9A H9F . . 109.5 ?
    C7 C10A H10D . . 109.5 ?
    C7 C10A H10E . . 109.5 ?
    H10D C10A H10E . . 109.5 ?
    C7 C10A H10F . . 109.5 ?
    H10D C10A H10F . . 109.5 ?
    H10E C10A H10F . . 109.5 ?
    C6 N1 C1 . . 127.05(10) ?
    C6 N1 H1 . . 116.5 ?
    C1 N1 H1 . . 116.5 ?
    C3 N2 C2 . . 118.76(11) ?
loop_
    _geom_hbond_atom_site_label_D
    _geom_hbond_atom_site_label_H
    _geom_hbond_atom_site_label_A
    _geom_hbond_site_symmetry_A
    _geom_hbond_distance_DH
    _geom_hbond_distance_HA
    _geom_hbond_distance_DA
    _geom_hbond_angle_DHA
    C2 H2 O1 . 0.93 2.25 2.8263(18) 119
    N1 H1 N2 6_656 0.86 2.17 3.0012(15) 164
_shelx_hkl_file
;
   0   0   2 463738. 1233.58  11
   0   0   3 3.01975 38.1827  11
   0   0   4 139413. 983.251  11
   0   0   5 420.209 79.1706  11
   0   0   6 3067.42 189.721  11
   0   0   7 112.270 73.3798  11
   0   0   8 55388.0 968.874   1
   0   0   9 20.1075 90.0680   1
   0   0  10 23953.1 744.348   1
   0   0  11-7.80262 78.3667   1
   0   0  12 9304.66 526.823   1
   0   0  13-274.303 124.191   1
   0   0  13 21.6600 35.6699   7
   0   0  14 56345.9 697.585   7
   0   0  15 24.2158 52.7783   7
   0   0  16 12573.6 336.084   7
   0   0  16 12704.5 370.408   3
   0   0  17 1.25798 49.0717   7
   0   0  17 3.06725 52.9360   3
   0   0  18 7511.02 270.044   3
   0   0  19 45.1902 47.0067   3
   0   0  20 2746.97 137.290   3
   0   1   1-18.0905 18.7045  11
   0   1   2-12.3018 22.3591  11
   0   1   3 8.32694 27.3886  11
   0   1   4 26.9249 73.0241   1
   0   1   4-50.2526 41.9276  11
   0   1   5-51.6194 72.3915   1
   0   1   5-56.6081 59.7257  11
   0   1   6 26.1195 49.2653  11
   0   1   6-5.83042 83.2089   1
   0   1   7 11.7584 74.5071   1
   0   1   7 8.11940 62.3888  11
   0   1   8-1.71660 101.731   1
   0   1   8 11.8186 60.2530  11
   0   1   9 328.317 102.584  11
   0   1   9 127.691 101.093   1
   0   1  10 42.7416 92.3875   1
   0  -1  11 65.3818 80.8514   1
   0   1  11 24.7258 114.326   1
   0  -1  12-149.769 91.2075   1
   0   1  12-87.8603 119.242   1
   0   1  13 35.6566 37.0902   7
   0  -1  13-12.7216 42.2013   7
   0  -1  14-51.5701 43.9698   7
   0   1  14 43.6879 53.9646   3
   0   1  14-78.0814 43.1573   7
   0   1  15 34.9295 63.1546   3
   0   1  15 28.5824 50.8554   7
   0  -1  15-77.2763 53.5025   7
   0   1  16 55.4350 64.8928   3
   0   1  16-41.7712 51.9454   7
   0  -1  16-71.1968 49.2972   7
   0  -1  17 22.4891 62.8449   3
   0  -1  17 31.8243 45.8962   7
   0   1  17 43.4044 61.7001   3
   0  -1  18 20.8249 56.3353   3
   0  -1  18-15.0398 43.5703   7
   0   1  18 23.7957 56.9950   3
   0  -1  19 1.95996 44.7317   3
   0   1  19 16.7496 44.2229   3
   0  -1  20-55.4925 45.4135   3
   0  -1  21 59.8205 30.3146   3
   0  -2   0 93131.8 578.049   8
   0   2   0 92819.3 794.413   1
   0   2  -1 176852. 1051.38   1
   0   2   2 966833. 2252.21  11
   0   2   3 924684. 2287.16  11
   0   2   4 357878. 1511.12  11
   0   2   5 171474. 1146.52  11
   0   2   5 173460. 1591.84   1
   0   2   6 21163.1 599.616   1
   0   2   6 21085.3 450.414  11
   0   2   7 22921.8 512.026  11
   0   2   7 23651.0 677.786   1
   0   2   8 61753.9 913.046  11
   0   2   8 60123.7 1158.44   1
   0   2   9 20194.3 713.574   1
   0   2   9 20697.1 568.515  11
   0   2  10 6116.15 426.690   1
   0   2  10 5473.64 318.484  11
   0   2  11 1334.88 227.963   1
   0   2  12 14751.0 721.958   1
   0   2  13 3056.97 160.218   7
   0   2  13 3335.73 179.193   3
   0  -2  13 3028.49 163.636   7
   0   2  13 3543.12 374.399   1
   0  -2  14 1948.82 139.856   7
   0   2  14 1569.65 273.628   1
   0   2  14 1661.15 138.781   3
   0  -2 -15 4867.80 224.741   5
   0   2  15 5040.45 230.418   3
   0  -2  15 5011.00 220.164   7
   0  -2 -16 2152.65 149.988   5
   0   2  16 2112.90 153.134   3
   0  -2  16 2003.93 142.600   7
   0   2  17 89.2349 63.9550   3
   0  -2  17 49.4220 51.8734   7
   0  -2 -17 127.132 62.2632   5
   0  -2  18 3031.38 178.567   3
   0   2  18 3072.72 169.717   3
   0  -2  18 2893.53 152.547   7
   0  -2  19 102.739 59.1345   3
   0  -2  20 115.290 47.2188   3
   0  -2  21 85.3810 32.2054   3
   0   3   0 18.0660 56.9573   1
   0  -3  -1 29.3709 33.9898   8
   0   3   1-27.1672 69.4554   1
   0   3  -1-32.1187 56.8396   1
   0  -3  -2-17.2380 27.3445   8
   0   3   2-7.35880 49.3564  11
   0   3   2 73.1217 80.7149   1
   0   3   3 86.7843 95.5939   1
   0   3   3 54.8431 52.0863  11
   0   3   4 127.077 96.8556   1
   0   3   4-10.6218 37.7114  11
   0   3   5 73.3085 93.6741   1
   0   3   5 69.4407 52.3428  11
   0   3   6 73.6476 120.809   1
   0   3   6 20.7224 47.4338  11
   0   3   7 213.673 126.467   1
   0   3   7 4.48404 47.7536  11
   0   3   8 16.2196 55.9853  11
   0   3   8 63.1866 99.7043   1
   0   3   9-65.7379 109.217   1
   0   3  10 230.505 133.785   1
   0   3  11-14.8392 85.6136   1
   0   3  12-0.77844 46.0519   3
   0   3  12-103.445 91.2896   1
   0  -3 -12 12.9918 43.3476   5
   0  -3  12 19.6092 49.1404   7
   0  -3 -13 13.5044 48.4972   5
   0   3  13 25.2097 117.465   1
   0   3  13-26.7466 56.9567   3
   0  -3  13 58.0177 53.2723   7
   0  -3  14-38.2510 53.1543   7
   0  -3 -14-10.4052 60.0511   5
   0   3  14-20.1596 110.842   1
   0   3  14 23.0770 50.1007   3
   0  -3  15 0.28476 51.1763   7
   0  -3 -15 26.4989 55.8788   5
   0   3  15-68.8182 61.9062   3
   0   3  16-14.1851 52.7824   3
   0  -3  16-14.1284 52.0096   7
   0  -3 -16 108.326 65.0707   5
   0  -3  17-56.5227 47.1211   7
   0  -3 -17-13.9925 50.4502   5
   0  -3  18 4.62613 40.3259   7
   0  -3  19 88.4802 40.2339   7
   0  -3  19 8.14929 51.0722   3
   0  -3  20 3.78538 34.1314   3
   0   4   0 28512.7 640.263   1
   0   4  -1 16169.7 472.525   1
   0   4   1 16192.2 502.492   1
   0   4   2 9668.03 406.551   1
   0   4   2 9623.05 332.051  11
   0  -4  -3 26106.7 343.048   8
   0   4   3 25230.0 531.033  11
   0   4   4 145614. 1253.12  11
   0   4   4 146599. 1726.86   1
   0   4   5 18783.4 457.548  11
   0   4   5 18864.0 657.097   1
   0   4   6 16407.0 644.211   1
   0   4   6 17180.4 447.926  11
   0   4   7 149200. 1363.35  11
   0   4   7 141385. 1970.17   1
   0   4   8 2027.71 271.267   1
   0   4   9 7334.14 504.688   1
   0   4  10 2690.86 338.204   1
   0  -4 -11 7794.79 271.019   5
   0   4  11 7188.60 548.499   1
   0  -4  11 7732.02 255.786   7
   0  -4  12 4387.87 202.459   7
   0  -4 -12 4612.18 215.833   5
   0   4  12 4334.74 450.492   1
   0   4  13 74895.9 1864.30   1
   0  -4  13 76759.3 845.800   7
   0  -4 -13 75911.3 881.075   5
   0  -4  14 3543.06 192.307   7
   0  -4 -14 3567.78 201.989   5
   0  -4 -15 420.191 79.7457   5
   0  -4  15 375.347 80.6985   7
   0  -4 -16 985.174 106.629   5
   0  -4  16 1064.69 108.053   7
   0  -4 -17 2383.32 147.126   5
   0  -4  17 2181.33 141.389   7
   0  -4 -18 1414.14 104.208   5
   0  -4  18 1300.94 100.952   7
   0  -4  19-7.25877 28.8114   7
   0  -4  19-44.4492 46.5552   3
   0  -4  20 37.5460 33.2413   3
   0   5   0 6.20023 72.8707   1
   0   5  -1-60.2031 68.4947   1
   0   5   1-32.7299 86.5549   1
   0   5   2 158.642 104.135   1
   0   5   2 31.9029 56.8091  11
   0   5   3-1.29019 54.7728  11
   0   5   3 19.2552 95.8194   1
   0   5   4 10.0450 53.5527  11
   0   5   4 1.49291 112.813   1
   0   5   5 65.0462 46.4373  11
   0   5   5 39.0244 113.130   1
   0   5   6 16.8773 94.3573   1
   0   5   7 67.0780 119.956   1
   0   5   8-65.8912 109.479   1
   0  -5   9 66.0520 47.7901   6
   0   5   9 28.9681 100.156   1
   0  -5  10 5.87894 46.9274   6
   0   5  10 64.0475 141.733   1
   0  -5 -10 12.3280 51.9460   5
   0  -5 -11-11.1940 61.7312   5
   0   5  11-13.4906 121.213   1
   0  -5  12 57.0957 61.5761   7
   0  -5 -12 5.02748 69.0278   5
   0  -5  13-29.6198 59.5702   7
   0  -5 -13-135.421 73.7025   5
   0  -5 -14 4.74927 67.4057   5
   0  -5  14 51.5354 54.8595   7
   0  -5  15 37.9094 49.5515   7
   0  -5 -15-43.5776 56.0035   5
   0  -5 -16 86.8654 50.6585   5
   0  -5  16 66.4625 58.0843   7
   0  -5 -17 57.3302 48.6930   5
   0  -5  17 20.0051 44.7512   7
   0  -5  18-4.62086 36.2035   7
   0  -5 -18-37.6040 37.7543   5
   0  -5  19 17.9352 25.5304   7
   0  -5  20-9.13818 23.8505   3
   0   6   0 60.1922 89.5568   1
   0   6   1 112979. 1696.27   1
   0   6  -1 113006. 1626.76   1
   0   6   2 11.9080 62.8614  11
   0   6   2-36.8599 79.5927   1
   0   6   3 1873.58 187.287  11
   0   6   3 2091.42 253.509   1
   0   6   4 9062.84 534.990   1
   0   6   4 8370.71 387.722  11
   0   6   5 4346.07 388.018   1
   0   6   6 5145.39 441.101   1
   0  -6   7 677.540 81.1498   6
   0  -6   7 758.954 89.4336   4
   0   6   7 893.667 208.869   1
   0  -6  -8 1223.87 118.220   5
   0  -6   8 1071.84 108.288   6
   0   6   8 1412.39 258.608   1
   0  -6   9 2015.93 144.632   6
   0  -6  -9 1692.34 138.748   5
   0   6   9 1463.56 274.765   1
   0  -6  10 36945.2 611.771   6
   0  -6 -10 36396.8 622.170   5
   0   6  10 36218.2 1309.96   1
   0  -6  11 11014.2 346.101   6
   0   6  11 12079.1 781.610   1
   0  -6 -11 11389.7 357.623   5
   0  -6 -12 34160.2 615.757   5
   0  -6  12 34464.3 585.820   7
   0  -6  13 37.7115 52.8841   7
   0  -6 -13 99.4193 69.5052   5
   0  -6  14 4133.80 203.487   7
   0  -6 -14 4182.66 212.408   5
   0  -6 -15 7061.66 262.289   5
   0  -6  15 7044.93 252.607   7
   0  -6 -16-0.97633 42.4732   5
   0  -6  16 60.9971 50.1880   7
   0  -6 -17-14.9831 35.7476   5
   0  -6  17 63.5059 39.4380   7
   0  -6  18-25.1492 32.1511   7
   0  -6 -18-59.9466 34.0572   5
   0  -6  19 901.240 68.2430   3
   0   7   0 0.89794 82.9267   1
   0   7   1 95.9681 86.3745   1
   0   7   1-84.8057 77.8344  11
   0   7   2-216.526 118.291   1
   0   7   2 39.9003 66.6544  11
   0   7   3 1.04485 77.7720   1
   0  -7   4-32.7474 32.6003   4
   0  -7   4-46.8235 53.4412   6
   0  -7  -4 4.72364 45.7840   5
   0   7   4 46.4217 79.5660   1
   0  -7   5 20.2869 34.1511   4
   0   7   5 97.5666 123.431   1
   0  -7  -5-22.4571 48.3956   5
   0  -7   5-6.49352 44.9082   6
   0  -7   6-21.5196 38.6411   6
   0  -7  -6 12.2597 46.9996   5
   0  -7   6-6.70631 42.5964   4
   0   7   7 123.532 162.035   1
   0  -7   7 65.2561 51.8360   6
   0  -7  -7-9.00154 57.9788   5
   0  -7   7-2.12713 46.9667   4
   0   7   8 12.6609 133.391   1
   0  -7   8-83.7699 64.9268   6
   0  -7  -8 30.2009 69.6802   5
   0  -7   9-71.1842 67.9697   6
   0  -7  -9-3.63347 63.0303   5
   0  -7 -10 60.3765 76.7815   5
   0  -7  10-3.49676 66.0827   6
   0  -7 -11-55.6589 67.8006   5
   0  -7  11-49.8134 66.3268   6
   0  -7  12-82.6846 62.6686   7
   0  -7 -12-70.7243 71.7026   5
   0  -7 -13-8.39523 63.7611   5
   0  -7  13-39.9086 55.5099   7
   0  -7 -14-50.3680 62.1188   5
   0  -7  14-10.8027 48.9967   7
   0  -7  15-24.6692 42.8081   7
   0  -7 -15-47.8552 52.7410   5
   0  -7  16 12.8870 35.9349   7
   0  -7 -16-3.48654 40.0813   5
   0  -7  17 0.14851 30.6540   7
   0  -7 -17 44.5824 35.3296   5
   0   8   0 290.007 128.518  11
   0  -8   0 243.347 61.3017   4
   0  -8   1-40.5402 56.9220   4
   0   8   1 106.624 116.132   1
   0  -8  -1 40.7044 48.4998   4
   0  -8   2 3532.80 192.197   4
   0   8   2 3749.74 395.040   1
   0  -8  -2 3652.28 198.933   4
   0  -8   3 10827.2 333.986   4
   0  -8   3 10871.1 328.369   6
   0   8   3 10384.1 652.262   1
   0  -8  -3 10314.3 328.550   4
   0  -8  -4 267.621 68.5446   4
   0   8   4 86.2054 115.295   1
   0  -8   4 147.469 53.1143   6
   0  -8   4 241.805 67.6494   4
   0  -8  -5 130.457 63.5247   5
   0  -8   5 59.3184 59.8627   4
   0  -8   5 228.048 66.3187   6
   0   8   6 24830.0 1088.95   1
   0  -8   6 25224.3 525.116   4
   0  -8  -6 24718.0 528.504   5
   0  -8   6 25202.2 512.151   6
   0   8   7 431.416 183.323   1
   0  -8   7 608.875 94.3186   4
   0  -8  -7 469.135 92.2052   5
   0  -8   7 553.323 96.7411   6
   0  -8  -8 33528.4 625.003   5
   0  -8   8 34464.8 608.450   6
   0  -8   9 1138.34 127.191   6
   0  -8  -9 1118.10 131.008   5
   0  -8 -10 1224.73 133.187   5
   0  -8  10 1147.94 128.687   6
   0  -8 -11 61.9244 70.1940   5
   0  -8  11 31.2034 63.6850   6
   0  -8  12 1052.91 110.217   7
   0  -8 -12 944.122 113.222   5
   0  -8 -13 623.675 94.9781   5
   0  -8  13 659.310 86.6482   7
   0  -8  14 307.004 66.9223   7
   0  -8 -14 257.356 68.8036   5
   0  -8  15 711.095 76.7462   7
   0  -8 -16 11.5619 22.9149   4
   0  -8  16 8.59289 29.6380   7
   0  -9   0 15.7834 56.1223   4
   0  -9  -1-30.6597 57.9174   4
   0  -9   1 7.87748 60.2308   4
   0  -9   2-16.3056 60.4997   6
   0  -9  -2 6.94672 44.2920   4
   0  -9   2-28.8626 59.6620   4
   0  -9   3 11.5292 59.2795   4
   0  -9   3-25.6107 52.8035   6
   0  -9  -3-23.6304 43.3019   4
   0  -9  -4 17.7018 56.9513   4
   0  -9   4-51.2182 67.6029   4
   0  -9   4-24.3159 62.6062   6
   0  -9  -5 31.0438 51.1081   4
   0  -9   5 23.1364 60.5486   4
   0  -9   5 7.96671 48.0386   6
   0  -9   6-30.8212 55.7010   4
   0  -9  -6 68.0202 63.5433   4
   0  -9   6 80.9158 67.2726   6
   0  -9   7-74.8169 65.4730   6
   0  -9  -7 23.8588 61.5445   4
   0  -9   8 45.2974 56.1464   6
   0  -9  -8 7.31005 54.8264   4
   0  -9   9-5.68593 57.4512   6
   0  -9  10-18.1161 60.9073   6
   0  -9  11-11.2840 52.7045   7
   0  -9 -12 22.8968 42.5122   4
   0  -9  12 2.95147 50.0300   7
   0  -9  13 5.91794 44.6832   7
   0  -9 -13 31.6761 36.7391   4
   0  -9  14-9.20343 37.2069   7
   0  -9 -14 4.44755 28.1651   4
   0  -9  15-10.4065 29.9632   7
   0 -10   0 663.375 105.181   4
   0 -10   0 508.582 98.7805   6
   0 -10  -1 2776.76 183.583   4
   0 -10   1 2815.98 183.866   6
   0 -10   1 2522.84 172.415   4
   0 -10   2 74.5784 58.9093   6
   0 -10  -2 39.4535 61.1613   4
   0 -10   2 111.132 69.7769   4
   0 -10   3 1141.77 125.825   4
   0 -10   3 1233.57 126.498   6
   0 -10  -3 1042.89 116.897   4
   0 -10   4 5604.83 249.895   4
   0 -10  -4 5088.05 237.093   4
   0 -10   4 5633.39 247.648   6
   0 -10   5 1022.62 115.161   6
   0 -10  -5 984.347 112.056   4
   0 -10   5 968.161 112.093   4
   0 -10  -6 1195.83 123.020   4
   0 -10   6 1171.34 124.576   6
   0 -10   7 1246.72 119.164   6
   0 -10  -7 1156.60 114.569   4
   0 -10   8 104.549 68.0095   6
   0 -10  -8 108.577 58.5048   4
   0 -10   9 42.3099 52.6939   6
   0 -10  -9-20.3946 41.2952   4
   0 -10 -10 134.310 52.2276   4
   0 -10  11 35.5661 43.2438   7
   0 -10 -11 31.8972 34.9013   4
   0 -10 -12 120.938 37.8854   4
   0 -10  12 167.413 48.6808   7
   0 -10  13 464.237 54.8014   7
   0 -10  14 1914.38 81.9485   7
   0 -11   0-31.2811 58.1215   6
   0 -11   0 77.4074 60.5217   4
   0 -11  -1-56.6240 56.5301   4
   0 -11  -1 66.0591 56.3188   6
   0 -11   1-112.855 62.4500   4
   0 -11   1-4.50691 57.2621   6
   0 -11  -2 81.6440 59.1063   4
   0 -11   2 94.2097 61.6585   4
   0 -11  -2 2.83068 62.6503   6
   0 -11   2-1.10594 49.8151   6
   0 -11  -3-12.2381 43.1066   4
   0 -11   3-61.1796 51.1823   4
   0 -11   3-6.48348 56.7844   6
   0 -11  -4-64.1020 52.2323   4
   0 -11   4 2.69200 50.3298   4
   0 -11   4 18.8466 55.6543   6
   0 -11  -5 4.75786 49.0423   4
   0 -11   5 23.0916 55.9194   6
   0 -11  -6 29.4175 46.1708   4
   0 -11   6-34.4392 51.0266   6
   0 -11  -7 83.2043 45.1082   4
   0 -11   7 17.9972 40.1999   6
   0 -11   8-38.8268 43.2821   6
   0 -11  -8-29.9918 40.9013   4
   0 -11  -9-2.46596 30.2726   4
   0 -11   9-2.09412 37.4485   7
   0 -11  10-5.92294 32.0963   7
   0 -11 -10 6.84070 25.4101   4
   0 -11  11 23.0292 29.0633   7
   0 -12   0 1106.40 95.8242   6
   0 -12   0 954.876 88.0246   4
   0 -12   1-5.59602 40.0948   6
   0 -12   1 9.85512 42.0436   4
   0 -12  -1 33.1232 42.0425   4
   0 -12  -1-67.0246 52.3343   6
   0 -12   2 1519.33 110.021   6
   0 -12  -2 1572.45 109.967   6
   0 -12   2 1373.97 104.833   4
   0 -12  -2 1434.91 102.850   4
   0 -12   3 77.7199 41.4444   6
   0 -12  -3 65.1077 46.4300   6
   0 -12  -3 22.7501 37.2753   4
   0 -12  -4 15.5798 37.3755   6
   0 -12   4 23.1985 41.0828   6
   0 -12  -4-10.3845 30.4555   4
   0 -12   5 21.0389 38.5668   6
   0 -12  -5 3.97502 38.8306   6
   0 -12  -5 18.6383 29.0750   4
   0 -12  -6 273.615 43.8600   4
   0 -12  -6 382.084 59.0324   6
   0 -12   6 325.866 50.7923   6
   0 -12  -7 14.6292 27.6375   6
   0 -12  -7 39.0259 22.2281   4
   0 -12   7 77.5320 35.4349   6
   0 -12   8 11.0705 24.3320   7
   0 -12  -8 33.4755 25.6965   6
   0 -13   0 21.9740 22.0269   6
   0 -13  -1 23.5166 24.4418   6
   0 -13   1-5.04262 20.9259   6
   0 -13   2-11.2410 22.5860   6
   0 -13  -2-38.6548 23.2104   6
   0 -13   3-30.7167 21.9260   6
  -1   0   0 14.5972 16.0134  11
  -1   0   1 173.196 28.7036  11
  -1   0   1 12.6680 13.6755   1
  -1   0   2 755645. 1882.70  11
  -1   0   2 771743. 1487.78   1
  -1   0   3-7.85477 41.1158  11
  -1   0   3 18.7315 36.5847   1
  -1   0   4 277931. 1338.64   1
  -1   0   4 278366. 1498.21  11
  -1   0   5 39.7717 58.5408   1
  -1   0   5-20.4813 82.5022  11
  -1   0   6 97384.9 1018.92   1
  -1   0   6 100333. 1094.42  11
  -1   0   7 172.502 76.2001   1
  -1   0   7 24.2120 73.1421  11
  -1   0   8 20179.2 587.359  11
  -1   0   8 20345.7 560.331   1
  -1   0   9 16.6250 65.9196   1
  -1   0   9-101.398 88.7801  11
  -1   0  10 49625.4 1012.45   1
   1   0  11 259.218 126.289   1
  -1   0  11 69.8559 76.4419   1
   1   0  12 462.479 150.183   1
  -1   0  13-84.2219 43.9634   7
   1   0  13 195.760 134.262   1
   1   0  14-34.5988 101.655   1
  -1   0  14 39.4936 52.2063   7
  -1   0  15-21.6799 40.2301   7
  -1   0  16 10097.1 315.575   7
   1   0  16 9741.75 314.853   3
  -1   0  16 9643.66 329.448   3
   1   0  17 79.9489 58.6197   3
  -1   0  17 14.9865 51.8937   7
  -1   0  17 37.4527 69.1490   3
  -1   0  18 1532.29 118.415   7
  -1   0 -18 1544.93 116.984   5
  -1   0  18 1767.26 145.280   3
   1   0  18 1550.71 122.890   3
   1   0  19-46.6485 43.8199   3
  -1   0  19-33.8045 57.7838   3
   1   0  20 4420.38 157.930   3
  -1   0  20 4887.56 187.367   3
   1   1   0 3.50559 19.9647   1
  -1   1   1 12641.3 128.224   8
  -1  -1   1 13392.5 238.168  11
  -1   1   1 12927.5 250.694  11
   1   1  -1 12848.1 133.085   1
  -1   1   2 111006. 780.568  11
  -1  -1   2 110384. 798.779  11
  -1   1   2 110397. 828.310   1
  -1   1   3 228125. 1213.79  11
  -1   1   3 228192. 1307.39   1
   1   1   4 29692.9 367.190  11
  -1  -1   4 30706.1 543.472  11
  -1   1   4 29831.4 486.861  11
  -1   1   4 29695.7 523.307   1
  -1   1   5 277086. 1622.74  11
   1   1   5 277672. 1353.62  11
  -1   1   6 69786.0 966.624   1
  -1   1   6 70855.0 902.878  11
  -1   1   7 41.8761 61.6630  11
  -1   1   7 82.7812 84.9929   1
  -1   1   8 7960.02 381.908   1
  -1   1   8 7718.72 357.741  11
  -1  -1   8 7943.57 329.404   1
   1   1   8 7944.47 413.329   1
  -1  -1   9 16985.2 520.343   1
  -1   1   9 15851.1 547.369  11
   1   1   9 17700.5 653.573   1
  -1   1   9 16151.8 582.517   1
  -1   1  10 4152.87 305.258  11
  -1   1  10 4356.30 327.499   1
   1   1  10 4070.49 344.111   1
  -1  -1  10 4384.69 289.035   1
  -1   1  11 9694.14 515.439   1
   1   1  11 9219.89 538.825   1
  -1   1  11 9119.78 474.866  11
   1   1  12 682.734 184.889   1
  -1   1  12 935.884 185.172   1
   1  -1  12 960.459 194.396   1
  -1   1  13 6321.64 250.692   3
   1   1  13 6554.28 501.623   1
  -1   1  13 6079.68 231.928   7
  -1  -1  13 6194.27 238.606   7
   1  -1  13 6308.26 471.385   1
  -1   1  14 38.6491 59.7495   3
  -1  -1  14 15.3554 47.6250   7
   1   1  14-61.4179 115.000   1
  -1   1  14 64.6865 54.4647   7
   1   1  14-11.0110 51.5931   3
   1   1  15 405.955 81.1131   3
  -1   1  15 456.935 88.3055   3
  -1  -1  15 390.702 80.3221   7
  -1   1  15 458.116 83.1238   7
   1   1  16 1557.24 132.569   3
  -1   1  16 1633.14 131.744   7
  -1  -1  16 1757.14 143.459   7
  -1   1  16 1688.84 146.843   3
  -1  -1  17 377.658 92.4655   3
   1  -1  17 259.676 76.6346   3
   1   1  17 263.333 66.3557   3
  -1   1  17 248.568 80.4481   3
  -1  -1  17 223.502 65.3011   7
  -1  -1 -18 97.7071 47.2978   5
   1  -1  18 53.9151 49.9867   3
  -1  -1  18-11.3376 48.7832   7
  -1   1  18 1.73076 62.2540   3
   1   1  18-13.3444 50.0922   3
  -1  -1  18 6.44468 62.5471   3
   1  -1  19 16.5297 47.2641   3
  -1   1  19 50.8987 50.4527   3
   1   1  19 1.42400 38.2565   3
  -1  -1  19 2.27822 38.3337   7
  -1  -1  19-41.5280 61.0895   3
  -1  -1  20 339.336 61.8063   3
   1  -1  20 395.264 56.8969   3
  -1  -1  21 547.480 58.9758   3
   1   2   0 19.5381 43.1272   1
   1   2  -1 24364.5 340.494   1
  -1   2   1 24442.5 422.967  11
   1   2   1 23794.0 422.778   1
  -1  -2   1 24332.4 404.867   8
   1   2   2 997686. 3034.62   1
  -1   2   2 999999. 2713.95  11
   1   2   2 990308. 1705.39  11
  -1   2   3 407970. 1818.50  11
   1   2   3 405785. 1078.30  11
  -1   2   4 50072.9 795.099   1
  -1   2   4 49010.0 661.313  11
   1   2   4 50062.3 440.394  11
  -1   2   5 203122. 1435.93  11
  -1   2   5 205245. 1709.73   1
   1   2   5 207640. 1058.08  11
   1   2   5 208500. 1791.06   1
   1   2   6 7350.66 232.816  11
  -1   2   6 7317.09 352.883   1
   1   2   6 6729.06 362.424   1
  -1   2   6 7336.25 295.805  11
   1   2   7 15091.7 569.937   1
   1   2   7 14812.3 367.758  11
  -1   2   7 14376.2 523.806   1
  -1   2   7 14046.9 440.671  11
   1   2   8 8079.88 446.784   1
  -1   2   8 8105.81 362.794  11
  -1   2   8 7594.06 409.534   1
   1   2   9 19512.8 727.333   1
  -1   2   9 19683.5 599.422  11
  -1   2   9 18772.1 673.302   1
  -1   2  10 59.1389 90.2146   1
  -1   2  10 89.7585 87.7588  11
  -1   2  11 358.463 118.757  11
  -1   2  11 205.381 107.155   1
   1   2  11 149.026 115.009   1
  -1   2  12 8590.12 539.261   1
  -1  -2  12 8265.75 262.179   7
  -1   2  12 8425.52 274.013   3
   1   2  12 7679.71 543.699   1
  -1   2  12 7787.41 252.550   7
   1   2  13 2975.58 356.559   1
   1   2  13 2782.72 157.262   3
   1  -2  13 2928.19 155.485   7
  -1  -2  13 3088.00 168.640   7
  -1   2  13 2822.20 332.211   1
  -1   2  13 2879.11 162.777   7
  -1   2  13 2861.56 173.038   3
  -1  -2  14 2723.85 169.025   7
   1   2  14 2566.25 157.096   3
  -1   2  14 2303.06 153.502   7
   1   2  14 2633.35 350.028   1
  -1   2  14 2717.20 173.629   3
   1  -2  14 2619.07 152.675   7
  -1  -2  15 15455.4 395.142   7
   1  -2  15 15159.2 359.236   7
   1   2  15 15116.9 374.163   3
  -1   2  15 15072.3 406.892   3
  -1  -2  16 15440.3 392.725   7
  -1  -2 -16 15089.4 391.218   5
  -1   2  16 15264.2 409.009   3
   1   2  16 14609.1 368.860   3
  -1   2  17 2598.36 174.527   3
  -1  -2  17 2204.78 150.061   7
   1   2  17 2176.97 142.168   3
  -1  -2 -17 2313.97 153.855   5
  -1  -2  18 6159.73 251.359   3
  -1   2  18 5581.61 232.271   3
   1  -2  18 5238.16 221.797   3
  -1  -2  18 5547.72 219.661   7
  -1  -2 -18 5627.21 218.104   5
  -1  -2  19 2125.18 142.267   3
  -1  -2  19 2262.93 130.737   7
  -1  -2 -19 2060.17 120.068   5
   1  -2  19 2303.86 135.883   3
  -1  -2  20 526.146 70.1958   3
   1  -2  20 413.774 58.7215   3
  -1  -2  21 28.2640 29.2931   3
  -1  -3   0 1.88162 46.7880   8
  -1   3   0-17.2729 62.0631   1
  -1  -3   1 583.286 93.6089   8
   1   3   1 345.131 83.0578   1
   1   3  -1 348.460 72.4952   1
  -1   3  -1 313.482 78.7433   1
   1   3  -2 40633.4 549.301   1
   1   3   2 39298.6 699.367   1
  -1   3   2 39395.9 639.562  11
  -1   3   2 39592.5 734.475   1
   1   3   3 49514.5 837.455   1
  -1   3   3 49492.1 717.303  11
  -1   3   3 49229.5 856.373   1
   1   3   3 47247.2 506.243  11
   1   3   4 759.454 67.4937  11
  -1   3   4 765.642 102.716  11
   1   3   4 754.531 129.151   1
  -1   3   4 742.897 129.826   1
   1   3   5 12951.1 274.672  11
  -1   3   5 13008.9 393.118  11
  -1   3   5 12558.8 484.128   1
   1   3   5 13293.4 503.171   1
   1   3   6 825.609 82.9129  11
  -1   3   6 877.496 156.856   1
   1   3   6 786.628 174.278   1
  -1   3   6 602.992 105.526  11
   1   3   7 21235.9 723.291   1
  -1   3   7 21050.6 552.179  11
  -1   3   7 20784.0 693.845   1
   1   3   8 42968.2 1079.68   1
  -1   3   8 43526.9 842.973  11
  -1   3   8 42634.6 1044.12   1
  -1   3   9 1645.40 237.851   1
   1   3   9 1867.46 249.931   1
  -1   3   9 1872.25 189.804  11
  -1   3  10 6748.81 374.044  11
   1   3  10 6642.11 486.304   1
  -1   3  10 6796.36 469.805   1
   1   3  11 372.367 165.459   1
  -1   3  11 895.706 212.840   1
   1  -3 -12 6643.22 246.317   5
  -1  -3  12 6506.13 241.125   7
   1  -3  12 6486.31 228.959   7
  -1   3  12 6241.43 493.150   1
   1   3  12 6577.13 527.539   1
   1   3  12 6432.81 226.047   3
  -1   3  12 6680.11 251.956   3
   1   3  13 1286.41 112.953   3
  -1   3  13 1177.61 246.051   1
  -1   3  13 1379.63 129.273   3
   1  -3 -13 1374.62 120.657   5
  -1  -3  13 1212.66 114.610   7
   1  -3  13 1338.21 112.642   7
   1   3  13 1256.69 257.790   1
  -1  -3 -14 1392.01 132.185   5
   1  -3  14 1243.19 114.344   7
   1   3  14 1254.11 114.914   3
  -1   3  14 1365.96 129.250   3
  -1   3  14 1230.57 238.878   1
   1  -3 -14 1571.42 132.258   5
  -1  -3  14 1240.53 124.044   7
   1   3  15 28.5559 47.7157   3
  -1  -3 -15-22.3175 53.1107   5
  -1  -3  15 40.5814 47.4658   7
  -1   3  15 9.53387 62.6861   3
   1  -3  15 104.338 61.6184   7
   1  -3  16 1380.09 117.255   7
  -1  -3 -16 1507.83 134.198   5
  -1   3  16 1465.32 132.679   3
  -1  -3  16 1465.01 131.838   7
   1  -3  17 502.267 74.8250   7
  -1  -3 -17 518.852 81.9316   5
  -1  -3  17 655.446 89.4629   7
  -1  -3  18 2186.54 139.199   7
  -1  -3 -18 2225.79 139.879   5
   1  -3  19 530.418 76.2814   3
  -1  -3  19 496.933 81.2420   3
  -1  -3 -19 528.569 65.8550   5
  -1  -3  19 537.582 66.8628   7
   1  -3  20 82.0511 39.0829   3
  -1  -3  20 41.1134 29.0784   7
  -1  -3  20 101.554 45.6500   3
  -1  -3  21 23.3707 24.5291   3
  -1  -4   0 3.53628 47.8343   8
  -1   4   0 8.04404 56.2758   1
   1   4   0 48.0554 63.5360   1
  -1   4   1 6378.00 333.100   1
   1   4  -1 6505.73 283.484   1
  -1  -4  -1 6426.70 247.338   8
   1   4   1 6536.39 314.170   1
  -1   4  -1 6795.16 328.762   1
  -1  -4  -2 12295.9 330.670   8
  -1   4   2 12236.9 471.671   1
   1   4   2 11522.6 436.854   1
   1   4  -2 12061.7 371.901   1
  -1   4   2 11937.3 408.192  11
   1   4   3 15222.4 354.656  11
   1   4   3 15366.9 533.040   1
  -1   4   3 16150.0 561.522   1
  -1   4   3 14678.0 448.368  11
  -1   4   4 103550. 1473.98   1
  -1   4   4 103687. 1189.21  11
   1   4   4 102568. 1437.75   1
   1   4   4 100533. 872.847  11
  -1   4   5 29428.6 821.429   1
   1   4   5 28071.3 802.392   1
  -1   4   5 28007.0 634.871  11
  -1   4   6 74835.4 1371.49   1
   1   4   6 75857.6 1382.43   1
  -1   4   6 75282.4 1061.35  11
  -1   4   7 16816.6 689.295   1
   1   4   7 16438.0 689.870   1
  -1   4   7 16849.3 522.603  11
  -1   4   8 195.702 70.5098  11
   1   4   8 214.512 130.082   1
  -1   4   8 207.396 115.284   1
  -1   4   9 2769.00 235.520  11
  -1   4   9 3131.66 333.111   1
   1   4   9 2614.08 313.632   1
  -1   4  10 290.307 137.637   1
   1   4  10 40.6460 112.612   1
  -1   4  11 4739.01 212.384   3
  -1  -4 -11 4321.03 207.932   5
   1  -4 -11 4772.76 212.757   5
  -1  -4  11 4631.03 204.635   7
   1   4  11 5089.97 471.312   1
  -1   4  11 4440.66 426.847   1
   1   4  12 16095.9 851.046   1
   1  -4  12 16203.0 374.460   7
   1  -4 -12 17050.2 408.109   5
  -1  -4  12 16686.0 393.156   7
  -1  -4 -12 16505.7 408.934   5
  -1   4  12 15093.0 808.654   1
   1   4  13 674.898 218.119   1
   1  -4  13 695.664 92.7998   7
  -1   4  13 832.365 218.385   1
  -1  -4 -13 575.793 102.146   5
  -1  -4  13 650.130 91.0378   7
   1  -4 -13 609.581 88.8746   5
   1  -4  14 30155.0 520.774   7
  -1  -4 -14 30212.8 571.753   5
   1  -4 -14 31364.1 563.974   5
  -1  -4  14 30719.6 555.354   7
   1  -4  15 966.029 104.713   7
  -1  -4  15 1038.17 117.102   7
   1  -4 -15 1195.94 122.005   5
  -1  -4 -15 1090.59 118.573   5
   1  -4  16 2632.31 155.168   7
  -1  -4  16 2795.87 171.685   7
   1  -4 -16 2842.57 164.136   5
  -1  -4 -16 2655.24 168.894   5
  -1  -4  17 2472.59 153.937   7
   1  -4  17 2564.65 140.530   7
  -1  -4 -17 2740.08 164.917   5
  -1  -4 -18 890.574 87.8132   5
  -1  -4  18 923.419 92.4369   7
   1  -4  19 16.9180 39.5895   3
  -1  -4  19 17.6647 47.4148   3
  -1  -4  19 49.9316 37.4531   7
  -1  -4 -19 60.8835 36.3353   5
   1  -4  20 1004.27 71.2614   3
  -1  -4  20 948.841 61.6116   7
  -1   5   0-29.3957 87.5890   1
   1   5   0-12.0725 60.3053   1
  -1   5   1 18230.8 630.151   1
   1   5  -1 18088.8 547.020   1
  -1   5  -1 18464.2 615.032   1
   1   5   1 17913.4 588.772   1
   1   5   2 42314.2 940.909   1
  -1   5   2 41319.0 971.256   1
  -1  -5  -2 42897.3 655.704   8
   1   5   2 40369.5 715.977  11
  -1   5   2 40568.4 839.598  11
   1   5  -2 44480.0 836.556   1
   1   5   3 1719.82 149.239  11
  -1   5   3 1393.10 162.545  11
   1   5   3 1273.61 192.609   1
  -1   5   3 1562.78 216.825   1
  -1   5   4 185.237 116.773   1
   1   5   4 163.322 109.884   1
  -1   5   4 120.121 80.4032  11
  -1   5   5 2235.56 206.985  11
   1   5   5 2659.10 287.051   1
  -1   5   5 2756.45 295.997   1
  -1   5   6 9251.51 542.886   1
  -1   5   6 9065.83 402.806  11
   1   5   6 8058.77 502.961   1
  -1   5   7 31926.3 1031.57   1
   1   5   7 34380.0 1072.43   1
  -1   5   7 34600.8 797.371  11
  -1   5   8 3776.63 382.836   1
   1   5   8 3701.71 381.092   1
   1   5   9 2088.20 301.800   1
   1  -5   9 1962.34 137.231   6
  -1   5   9 1832.81 279.344   1
  -1  -5   9 2661.08 155.848   6
  -1  -5  -9 2031.87 144.447   5
   1  -5  10 2639.30 162.046   6
  -1   5  10 2147.17 317.543   1
   1  -5 -10 2561.59 165.025   5
  -1  -5 -10 2561.35 164.862   5
  -1  -5  10 2539.63 159.445   6
   1   5  10 2347.89 347.949   1
  -1   5  11 1300.40 264.550   1
  -1  -5 -11 1820.06 146.140   5
   1  -5 -11 1929.79 149.537   5
  -1  -5  11 1802.06 137.022   7
   1   5  11 1911.85 331.738   1
  -1  -5 -12 6779.23 275.764   5
  -1  -5  12 6993.56 267.874   7
   1   5  12 6845.08 588.291   1
   1  -5 -12 6972.59 277.125   5
   1  -5  12 6655.82 251.616   7
  -1   5  12 6777.83 571.175   1
  -1  -5 -13 57.8519 58.0132   5
   1  -5 -13 41.4706 57.6072   5
   1  -5  13-48.0560 63.2429   7
  -1  -5  13 70.1456 65.0031   7
   1  -5 -14 1757.33 143.644   5
   1  -5  14 1855.08 138.418   7
  -1  -5 -14 1736.57 147.701   5
  -1  -5  14 1636.36 138.575   7
   1  -5 -15 6375.43 249.989   5
  -1  -5 -15 5722.09 248.746   5
  -1  -5  15 6033.15 245.939   7
   1  -5  15 5789.39 227.778   7
  -1  -5 -16 2566.68 162.678   5
   1  -5 -16 2455.63 150.823   5
  -1  -5  16 2311.38 153.782   7
   1  -5  16 2142.69 135.605   7
  -1  -5 -17 341.078 71.2976   5
   1  -5  17 279.243 56.8475   7
  -1  -5  17 412.662 71.0570   7
  -1  -5 -18 236.924 53.3978   5
  -1  -5  18 315.207 57.8816   7
  -1  -5  19 50.0925 31.7675   7
  -1  -5 -19 29.2139 27.6487   5
  -1  -5  19 77.5236 38.5602   3
  -1  -5  20 38.3284 27.5571   3
  -1   6   0-93.0746 91.7808   1
   1   6   0-97.6743 89.8938   1
   1   6  -1 2496.89 237.688   1
  -1   6   1 1954.87 217.642  11
  -1   6   1 2402.92 263.146   1
   1   6   1 2219.27 244.490   1
   1   6   2 141.746 102.621   1
  -1   6   2 1.94692 80.7601  11
  -1   6   2-146.924 111.380   1
   1   6   2-67.4739 54.7852  11
   1   6   3 787.054 164.435   1
  -1   6   3 701.646 132.656  11
  -1   6   3 1014.11 202.051   1
  -1   6   4 22009.3 843.878   1
   1   6   4 21425.8 810.731   1
  -1   6   4 22225.5 679.462  11
  -1   6   5 15474.3 573.350  11
   1   6   5 15981.6 732.973   1
  -1   6   5 16136.8 744.380   1
  -1   6   6 7313.04 520.407   1
   1   6   6 6902.12 511.001   1
   1  -6   7 12175.8 331.815   4
  -1  -6   7 11981.9 330.055   4
   1  -6   7 12210.5 326.312   6
   1  -6  -7 11988.0 333.951   5
  -1   6   7 10918.8 660.984   1
   1   6   7 12553.9 706.729   1
  -1  -6  -7 11638.5 329.083   5
  -1  -6   7 11814.3 316.128   6
   1   6   8 15182.1 806.909   1
  -1   6   8 15501.8 808.531   1
  -1  -6  -8 15505.3 391.944   5
   1  -6  -8 15741.0 394.322   5
  -1  -6   8 16291.7 384.431   6
   1  -6   8 16206.6 387.435   6
   1  -6   9 2477.40 157.715   6
  -1  -6  -9 2730.58 177.252   5
  -1  -6   9 2385.87 155.764   6
  -1   6   9 2363.84 340.557   1
   1   6   9 2424.51 348.120   1
   1  -6  -9 2653.46 170.327   5
  -1  -6 -10 37171.5 634.979   5
  -1   6  10 39163.0 1358.01   1
   1  -6 -10 38310.5 637.946   5
   1  -6  10 38596.7 626.929   6
   1   6  10 37477.3 1344.41   1
  -1  -6  10 38073.7 614.358   6
  -1  -6 -11 18817.9 461.113   5
  -1   6  11 18407.7 951.170   1
   1   6  11 18570.3 976.245   1
   1  -6 -11 18327.9 446.297   5
   1  -6  11 18985.2 454.127   6
  -1  -6  12 4484.04 218.268   7
   1  -6  12 4500.38 215.153   7
  -1  -6 -12 4475.05 235.561   5
   1  -6 -12 4456.62 226.600   5
  -1  -6 -13-16.5107 71.7630   5
   1  -6  13 85.1306 56.1272   7
   1  -6 -13 40.1137 49.7428   5
  -1  -6  13 53.8176 52.7099   7
  -1  -6 -14 3108.45 192.232   5
  -1  -6  14 3097.71 179.291   7
   1  -6  14 2883.09 168.243   7
   1  -6 -14 3107.11 183.389   5
  -1  -6 -15 124.939 69.8296   5
   1  -6 -15-5.89486 48.9816   5
   1  -6  15-37.4000 46.7779   7
  -1  -6  15-31.5659 47.9815   7
   1  -6  16 1622.61 112.440   7
   1  -6 -16 1498.79 114.150   5
  -1  -6  16 1651.20 125.891   7
  -1  -6 -16 1574.96 126.022   5
  -1  -6  17 120.594 51.8418   7
   1  -6  17 94.0185 38.8876   7
  -1  -6 -17 84.8548 42.7010   5
  -1  -6 -18 87.5437 35.1067   5
  -1  -6  18 155.226 41.8615   7
  -1  -6  19-10.7894 28.3346   3
   1  -6  19-0.23850 28.0111   3
   1   7   0-1.66711 96.5924   1
  -1   7   0 108.777 86.8265  11
  -1   7   1 2169.20 277.633   1
  -1   7   1 1808.15 229.032  11
   1   7   1 2227.10 266.923   1
  -1   7   2 398.967 120.311  11
   1   7   2 697.421 164.770   1
  -1   7   2 711.248 175.091   1
  -1   7   3 5352.23 447.241   1
  -1   7   3 5726.19 382.861  11
   1   7   3 6508.71 475.617   1
  -1   7   4 3325.66 369.061   1
   1   7   4 2957.48 338.638   1
  -1  -7   4 3397.70 177.022   6
   1  -7  -4 3255.68 180.321   5
  -1  -7  -4 3726.91 190.407   5
   1  -7   4 3411.53 177.201   4
   1  -7   4 3499.82 181.910   6
  -1  -7   4 3703.45 186.944   4
  -1   7   5 368.812 158.970   1
  -1  -7   5 455.267 77.3516   6
   1  -7   5 588.945 80.7022   4
   1  -7   5 545.047 79.9335   6
   1   7   5 421.268 162.131   1
  -1  -7  -5 623.346 84.8309   5
  -1  -7   5 617.429 88.4628   4
   1  -7  -5 607.882 91.1835   5
   1   7   6 535.001 199.167   1
  -1  -7   6 729.155 97.6937   4
  -1   7   6 565.017 199.369   1
  -1  -7   6 1022.73 102.381   6
   1  -7   6 832.313 96.7942   6
   1  -7   6 788.450 93.8638   4
  -1  -7  -6 659.238 90.9334   5
   1  -7  -6 871.213 107.439   5
   1  -7   7 489.429 82.1155   4
  -1  -7   7 640.763 90.0497   6
   1  -7   7 530.670 85.6694   6
   1  -7  -7 562.896 92.9143   5
   1   7   7 641.352 192.015   1
  -1  -7   7 352.005 72.1673   4
  -1   7   7 551.975 178.336   1
  -1  -7  -7 429.605 86.4883   5
  -1  -7  -8 70.4124 61.4136   5
  -1  -7   8-8.88080 58.4181   6
   1  -7   8-52.3964 64.8500   6
  -1   7   8-4.23877 106.554   1
   1  -7  -8-37.6692 70.6474   5
   1   7   8 234.317 154.057   1
  -1   7   9 15383.5 874.427   1
   1  -7   9 15665.5 407.826   6
  -1  -7  -9 14921.6 412.086   5
  -1  -7   9 15630.0 404.460   6
   1  -7  -9 15409.0 414.716   5
   1   7   9 15136.6 871.761   1
   1  -7  10 1120.52 121.564   6
   1  -7 -10 963.327 119.438   5
  -1  -7 -10 1084.96 130.728   5
  -1  -7  10 1061.74 123.991   6
   1  -7 -11 160.531 67.6742   5
   1  -7  11 222.110 71.9834   6
  -1  -7  11 136.910 69.3805   6
  -1  -7 -11 229.097 86.2978   5
   1  -7 -12 47.4662 56.1636   5
   1  -7  12 65.1963 60.5837   7
  -1  -7  12 54.9793 52.0534   7
  -1  -7 -12 27.4049 67.9633   5
   1  -7 -13 1760.22 141.692   5
   1  -7  13 1958.84 139.444   7
  -1  -7  13 1878.48 145.286   7
  -1  -7 -13 1747.29 151.683   5
   1  -7 -14 198.953 61.4749   5
  -1  -7  14 237.578 66.1060   7
   1  -7  14 254.947 69.1079   7
  -1  -7 -14 273.583 73.4736   5
  -1  -7 -15 49.9228 55.7213   5
   1  -7 -15-21.1185 49.6577   5
  -1  -7  15 104.262 54.3395   7
   1  -7  15 99.0266 50.5657   7
   1  -7  16 26.2028 36.1529   7
  -1  -7  16-1.19470 37.5016   7
  -1  -7 -16-3.19503 45.8267   5
  -1  -7 -17-22.1757 36.9424   5
  -1  -7  17 21.8202 35.7512   7
   1  -7  17 7.99239 25.4556   7
  -1  -7  18 21.3461 25.9294   7
  -1   8   0 53.1844 75.0496  11
   1  -8   0-37.5107 53.0489   4
  -1  -8   0 39.6167 44.5047   4
   1  -8   1 8862.35 299.116   4
   1  -8  -1 9305.52 306.403   4
  -1  -8  -1 8905.95 306.681   4
  -1  -8   1 9158.62 310.995   4
  -1   8  -1 8076.08 531.798  11
   1   8   1 9438.14 577.599   1
  -1   8   1 8487.40 528.110  11
   1  -8   2 1174.21 115.759   4
   1   8   2 983.597 208.365   1
   1  -8  -2 1143.74 115.333   4
  -1  -8   2 1216.61 119.994   4
  -1  -8  -2 966.151 113.891   4
  -1  -8   3 3093.32 185.591   4
   1  -8   3 2778.88 171.520   4
   1  -8  -3 3000.35 180.225   4
   1  -8   3 3145.05 182.795   6
  -1   8   3 2804.06 357.379   1
  -1  -8   3 3135.72 178.254   6
  -1  -8  -3 3061.60 186.192   4
   1  -8  -4 1388.79 127.501   4
  -1   8   4 1325.06 254.887   1
   1   8   4 1509.07 254.912   1
   1  -8   4 1372.68 125.215   6
  -1  -8   4 1479.87 127.314   6
  -1  -8   4 1467.48 130.116   4
   1  -8   4 1502.44 133.649   4
  -1  -8  -4 1360.22 126.729   5
   1   8   5 212.513 167.188   1
  -1  -8  -5 82.5258 66.4646   5
  -1  -8   5 193.314 70.7139   4
   1  -8   5 237.153 66.7606   4
  -1  -8   5 198.446 63.7393   6
  -1   8   5 66.1149 102.948   1
   1  -8   5 162.123 57.8554   6
   1  -8  -5 371.514 78.8501   4
  -1  -8   6 732.335 101.441   6
   1   8   6 711.867 222.853   1
   1  -8   6 937.772 113.578   4
  -1  -8  -6 778.776 110.821   5
   1  -8   6 789.716 100.520   6
  -1   8   6 523.980 173.734   1
  -1  -8   6 974.061 117.174   4
   1   8   7 2095.39 342.348   1
  -1  -8   7 2556.76 172.807   6
  -1  -8   7 2482.99 177.341   4
  -1  -8  -7 2292.69 173.607   5
   1  -8  -7 2189.52 172.701   5
   1  -8   7 2183.39 158.115   6
  -1   8   7 2109.28 343.118   1
  -1  -8  -8 3849.92 218.086   5
   1  -8  -8 3996.49 223.833   5
  -1  -8   8 4214.15 219.025   6
   1  -8   8 4046.50 214.696   6
   1  -8  -9 6761.59 285.352   5
   1  -8   9 7225.71 284.111   6
  -1  -8  -9 6584.06 284.180   5
  -1  -8   9 6718.07 274.742   6
  -1  -8 -10 661.761 110.522   5
   1  -8 -10 731.476 105.355   5
  -1  -8  10 702.813 105.542   6
   1  -8  10 788.933 109.652   6
   1  -8 -11 1756.35 153.048   5
   1  -8  11 1993.26 155.358   6
  -1  -8  11 2012.60 150.164   7
  -1  -8 -11 1892.77 159.211   5
   1  -8  12 1410.16 123.601   7
   1  -8 -12 1466.60 134.626   5
  -1  -8  12 1551.32 129.303   7
  -1  -8 -12 1413.05 136.135   5
  -1  -8  13 566.412 81.3989   7
  -1  -8 -13 450.078 88.0055   5
   1  -8 -13 633.314 88.9059   5
   1  -8  13 428.624 71.3095   7
  -1  -8  14 978.809 96.4662   7
  -1  -8 -14 830.187 97.7471   5
   1  -8  14 805.701 83.3634   7
   1  -8  15 88.0139 42.6764   7
  -1  -8 -15 41.0472 40.9708   5
  -1  -8  15 85.5375 43.0084   7
  -1  -8  16-16.4109 31.0298   7
   1  -8  16-13.1879 25.9538   7
  -1  -8  17 418.907 43.6046   7
   1  -9   0 28.6603 53.1486   4
  -1  -9   0-37.3057 54.7443   4
  -1  -9   1 976.472 120.074   4
   1  -9  -1 927.714 111.780   4
   1  -9   1 935.087 114.567   4
  -1  -9  -1 973.762 119.584   4
   1  -9   2 517.562 86.5733   4
   1  -9  -2 600.737 92.4472   4
   1  -9   2 508.162 85.8619   6
  -1  -9   2 759.715 110.886   4
  -1  -9   2 666.360 101.102   6
  -1  -9  -2 695.298 101.371   4
   1  -9  -3 17.8730 48.1509   4
  -1  -9  -3 38.7800 51.5062   4
   1  -9   3 33.8509 49.3367   4
   1  -9   3 46.4837 58.4389   6
  -1  -9   3 16.3202 61.2306   4
  -1  -9   3 26.1737 47.8453   6
  -1  -9   4 728.747 105.010   6
   1  -9  -4 669.435 102.139   4
  -1  -9   4 641.195 99.6382   4
  -1  -9  -4 640.499 106.032   4
   1  -9   4 626.087 98.7596   6
   1  -9   4 656.105 97.9326   4
   1  -9   5 2177.10 164.572   4
  -1  -9   5 2169.60 165.420   4
  -1  -9  -5 1955.16 161.483   4
   1  -9  -5 2025.09 155.197   4
  -1  -9   5 1989.85 152.576   6
   1  -9   5 2160.08 162.815   6
   1  -9   6 5965.20 257.888   6
  -1  -9   6 5422.44 251.773   4
   1  -9  -6 5319.72 243.223   4
   1  -9   6 5512.46 251.292   4
  -1  -9  -6 5523.37 259.392   4
  -1  -9   6 5574.37 250.115   6
   1  -9   7 668.129 105.308   6
   1  -9  -7 734.659 98.8712   4
  -1  -9   7 728.951 102.363   6
   1  -9  -8 323.366 73.7371   4
  -1  -9  -8 232.592 76.1113   5
   1  -9   8 279.233 74.4515   6
  -1  -9   8 342.374 75.1892   6
  -1  -9  -9 20.8396 73.8659   5
   1  -9  -9 95.4229 50.6508   4
   1  -9   9 44.3771 56.4879   6
  -1  -9   9 109.750 64.0739   6
   1  -9 -10 365.687 69.3514   4
  -1  -9  10 450.113 85.1149   6
   1  -9  10 472.449 85.2453   6
  -1  -9 -10 383.695 92.2047   5
  -1  -9 -11-30.4705 55.3414   5
  -1  -9  11 12.2569 55.7517   7
   1  -9 -11 8.20154 41.3439   4
  -1  -9 -12 5.96106 54.8874   5
   1  -9 -12 70.6091 40.5638   4
  -1  -9  12-40.5479 53.5439   7
   1  -9  12 0.87384 42.8487   7
   1  -9  13 61.0123 40.6658   7
  -1  -9  13 16.2732 44.9881   7
  -1  -9 -14 78.2660 34.7886   4
   1  -9  14 93.3842 39.9138   7
  -1  -9  14 65.3100 39.6462   7
  -1  -9 -15 34.7808 25.0143   4
  -1  -9  15 10.3276 28.3383   7
   1  -9  15 59.7056 26.3204   7
   1 -10   0 14.1575 54.8135   6
  -1 -10   0-83.7644 70.2550   6
  -1 -10   0-0.66738 59.5139   4
   1 -10   0-2.19638 57.6025   4
   1 -10  -1 1221.23 123.635   4
  -1 -10   1 1242.19 131.499   4
   1 -10   1 1157.19 119.627   4
  -1 -10  -1 963.175 119.063   4
   1 -10   1 1075.16 124.608   6
  -1 -10   1 1183.81 121.273   6
   1 -10   2-20.1075 58.2156   4
  -1 -10   2-84.2509 65.9934   4
  -1 -10  -2-40.1928 60.0369   4
   1 -10  -2 32.8751 50.5643   4
  -1 -10   2 34.0309 57.6513   6
   1 -10   2-49.5305 57.4828   6
  -1 -10   3 379.028 83.5559   6
   1 -10   3 346.595 75.4454   4
  -1 -10   3 499.385 98.3355   4
  -1 -10  -3 270.098 81.3142   4
   1 -10   3 413.635 81.5710   6
   1 -10  -3 356.033 77.4635   4
   1 -10   4 243.702 72.3696   6
  -1 -10  -4 239.471 70.4259   4
  -1 -10   4 181.744 75.5078   4
   1 -10   4 195.869 69.5397   4
   1 -10  -4 230.044 67.2625   4
  -1 -10   4 272.394 75.5262   6
   1 -10   5 177.874 76.3725   6
   1 -10   5 184.948 72.2153   4
  -1 -10   5 204.201 66.0315   6
   1 -10  -5 129.406 61.3109   4
  -1 -10  -5 132.730 61.8306   4
  -1 -10   5 117.357 73.3910   4
  -1 -10   6 2524.13 170.845   4
   1 -10  -6 2397.35 156.963   4
  -1 -10  -6 2419.54 169.665   4
  -1 -10   6 2569.30 166.694   6
   1 -10   6 2428.43 164.558   6
  -1 -10  -7 138.849 62.6438   4
   1 -10  -7 116.421 53.2806   4
  -1 -10   7 134.524 58.8496   6
   1 -10   7 121.607 59.1606   6
   1 -10  -8-13.3076 39.5288   4
  -1 -10  -8-44.7862 55.4747   4
   1 -10   8-2.13504 52.4192   6
  -1 -10   8-25.6548 57.2586   6
   1 -10  -9 278.447 58.6513   4
  -1 -10  -9 183.193 59.1115   4
   1 -10   9 199.399 67.6115   6
  -1 -10   9 261.224 68.0765   6
  -1 -10 -10-11.3532 43.2305   4
  -1 -10  10 44.3077 44.3566   7
   1 -10 -10 15.2167 36.0671   4
  -1 -10  11 1099.97 94.4948   7
   1 -10  11 993.826 86.6658   7
  -1 -10 -11 963.677 90.3623   4
  -1 -10 -12 172.416 44.6409   4
  -1 -10  12 181.177 46.8439   7
   1 -10  12 177.057 46.0946   7
  -1 -10 -13 357.155 46.1236   4
  -1 -10  13 401.366 52.7702   7
   1 -10  13 397.753 48.1823   7
  -1 -10  14 62.2223 24.2850   7
   1 -11   0-24.2153 59.9314   6
   1 -11   0-43.9846 50.3165   4
  -1 -11   0-10.2354 54.0887   6
  -1 -11   0 0.86792 56.4388   4
  -1 -11  -1 311.612 74.0865   6
  -1 -11  -1 312.097 72.8481   4
   1 -11   1 264.137 70.1752   4
   1 -11  -1 263.190 78.0192   6
  -1 -11   1 287.386 73.6728   4
   1 -11  -1 291.010 62.6681   4
  -1 -11   1 354.056 80.3053   6
   1 -11   1 261.492 74.4143   6
   1 -11   2 317.680 72.7707   6
   1 -11   2 333.169 74.5618   4
  -1 -11  -2 407.943 81.4773   6
   1 -11  -2 231.493 63.6126   4
  -1 -11   2 356.534 74.8942   4
   1 -11  -2 343.820 80.4800   6
  -1 -11   2 313.524 70.2273   6
  -1 -11  -2 358.075 81.8795   4
  -1 -11   3 12.6007 53.2412   6
   1 -11   3-12.5636 55.0560   6
  -1 -11  -3 48.0667 51.3344   4
   1 -11   3 24.8250 44.2479   4
  -1 -11   3 21.9448 58.4194   4
   1 -11  -3 84.8165 53.2017   4
   1 -11  -4 1331.36 112.000   4
  -1 -11  -4 1420.23 124.572   4
  -1 -11   4 1346.84 121.112   4
  -1 -11   4 1343.63 118.372   6
   1 -11   4 1451.11 124.425   6
   1 -11  -5 142.780 51.5533   4
  -1 -11   5 82.1266 54.0264   6
  -1 -11  -5 62.6814 54.8886   4
   1 -11   5 159.618 62.8505   6
   1 -11  -6 14.1394 40.1725   4
  -1 -11  -6-22.5019 53.1484   4
  -1 -11   6-1.14860 44.9578   6
   1 -11   6-17.8417 43.5723   6
  -1 -11   7 3.21825 38.8425   6
   1 -11  -7-14.7875 32.2208   4
  -1 -11  -7-3.20274 46.7616   4
   1 -11   7 50.4503 48.7209   6
   1 -11  -8 13.4387 29.5708   4
  -1 -11  -8 17.5306 38.4600   4
  -1 -11   8-16.2133 37.8053   6
   1 -11   8-32.3974 39.0965   6
  -1 -11  -9 44.4504 38.3284   4
  -1 -11   9 43.5332 36.2393   7
  -1 -11  10 25.4712 32.7781   7
  -1 -11 -10 12.9953 28.4450   4
   1 -11  10-19.9438 31.8671   7
  -1 -11 -11-40.1431 24.8480   4
   1 -11  11-13.0263 25.4429   7
  -1 -11  11-6.10452 25.7410   7
  -1 -12   0 0.42121 38.1048   4
   1 -12   0 22.1902 30.5713   4
   1 -12   0 5.36016 42.2919   6
  -1 -12   0-4.42096 37.5439   6
  -1 -12  -1-2.51115 41.8949   4
  -1 -12  -1 93.2121 49.4891   6
  -1 -12   1-35.2123 40.2857   6
   1 -12  -1 45.7426 46.3790   6
  -1 -12   1-21.8367 46.2088   4
   1 -12  -1-3.67491 31.4693   4
   1 -12   1-19.9956 43.0506   6
   1 -12   1 12.3254 34.3765   4
   1 -12   2 113.287 48.7222   6
   1 -12  -2 88.6532 36.9829   4
  -1 -12   2 88.8266 49.0914   4
  -1 -12  -2 22.5709 39.0803   6
   1 -12  -2 78.1817 43.5019   6
  -1 -12   2 72.4930 45.3655   6
  -1 -12  -2 19.0476 38.1122   4
   1 -12   3 8.64790 36.1667   6
  -1 -12   3-4.29769 34.4325   6
   1 -12  -3 7.13935 30.4742   4
  -1 -12  -3-20.9638 35.5418   6
  -1 -12  -3 35.1103 41.7623   4
   1 -12  -3-17.1692 37.6050   6
  -1 -12  -4 79.1981 39.9518   6
   1 -12  -4 92.1407 33.8515   4
  -1 -12   4 75.3373 40.1788   6
   1 -12  -4 50.5599 40.9947   6
  -1 -12  -4 147.803 44.7774   4
   1 -12   4 92.0903 42.1917   6
  -1 -12   5 145.288 40.8888   6
  -1 -12  -5 130.816 42.6116   6
   1 -12  -5 80.6515 40.8694   6
   1 -12  -5 72.5990 29.0927   4
  -1 -12  -5 87.3827 39.7853   4
   1 -12   5 129.137 41.4426   6
  -1 -12   6 533.461 59.0704   6
   1 -12  -6 458.344 57.9963   6
  -1 -12  -6 416.066 55.7160   6
  -1 -12  -6 461.689 55.8049   4
   1 -12   6 521.065 59.3452   6
  -1 -12   7 27.1663 28.4071   7
  -1 -12  -7 61.1652 31.1065   6
  -1 -12  -7 46.4466 26.9882   4
   1 -12  -7 33.1214 31.9751   6
   1 -12   7 53.9175 28.8697   6
  -1 -12   8 469.696 47.3146   7
   1 -12  -8 317.105 42.0908   6
   1 -12   8 388.540 44.9937   7
  -1 -12  -8 391.135 44.1975   6
   1 -13   0 29.7449 23.5435   6
  -1 -13   0 32.6788 22.3846   6
   1 -13  -1 11.4103 21.8310   6
  -1 -13   1 9.40663 19.6338   6
   1 -13   1 27.9520 23.5863   6
  -1 -13  -1-12.6892 21.2507   6
   1 -13  -2 14.4483 20.1070   6
   1 -13   2 10.8144 21.9075   6
  -2   0   0 866819. 2001.71  11
  -2   0  -1 61.6062 32.7382  11
  -2   0   1-9.38978 41.4560  11
  -2   0   2 117033. 673.515   1
  -2   0   2 114979. 858.370   8
  -2   0   2 114892. 880.246  11
  -2   0   3 111.267 61.7282   8
  -2   0   3 2.67623 62.6716  11
  -2   0   3 9.30588 26.5618   1
  -2   0   4 37337.4 466.784   1
  -2   0   4 37219.3 608.450  11
  -2   0   5 103.415 72.5710  11
  -2   0   5 330.954 65.4356   1
  -2   0   6 774.318 121.439  11
  -2   0   6 575.859 84.7282   1
  -2   0   7-18.9901 92.0640  11
  -2   0   7-19.4912 47.4144   1
  -2   0   8 56896.4 883.544   1
  -2   0   8 57613.3 1033.06  11
  -2   0   9 117.460 94.0739  11
  -2   0   9 117.145 75.6234   1
  -2   0  10 3266.47 292.899  11
  -2   0  11 214.054 118.673  11
   2   0  12 7985.46 542.515   1
  -2   0  12 7801.88 257.901   7
   2   0  13-5.93244 113.504   1
  -2   0  13 15.0667 36.0300   7
   2   0  14 7913.68 585.229   1
  -2   0  14 8267.56 289.405   7
  -2   0  15 60.3471 62.4661   7
  -2   0  15 66.6216 66.6025   3
  -2   0  16 5075.85 235.017   7
  -2   0  16 5386.32 250.377   3
   2   0  16 4909.52 215.663   3
  -2   0  17 37.3358 73.0412   3
  -2   0  17-42.3450 59.8692   7
   2   0  17-65.8274 47.6345   3
  -2   0  18 6674.97 263.359   3
  -2   0  18 6672.94 244.976   7
  -2   0 -19 22.1564 43.3902   5
  -2   0  19 7.87104 51.9653   3
  -2   0  20 4021.24 169.308   3
  -2  -1   0 141759. 735.624  11
  -2   1   0 145273. 986.949  11
  -2  -1   1 327012. 1323.91  11
  -2   1   1 330446. 1540.64   1
  -2   1   1 330131. 1530.32  11
  -2   1   2 453458. 1834.82   1
  -2   1   2 456583. 1904.85  11
  -2   1   3 22896.6 457.508  11
  -2  -1   3 22659.0 448.256  11
  -2   1   3 22783.0 435.033   1
  -2   1   4 12974.7 365.916  11
  -2  -1   4 12832.3 373.556  11
  -2   1   4 12838.8 351.152   1
  -2   1   5 12.1841 57.2672   1
  -2  -1   5 93.6816 67.7442  11
  -2   1   5 2.43967 67.8950  11
  -2  -1   5 162.504 33.1440   1
  -2   1   6 213177. 1701.41  11
  -2  -1   6 212500. 1791.16  11
  -2   1   6 210979. 1659.77   1
  -2  -1   6 212220. 1125.80   1
  -2  -1   7 7627.73 370.820  11
  -2  -1   7 7232.93 243.854   1
  -2   1   7 6935.70 330.367   1
  -2   1   7 7381.26 344.900  11
  -2   1   8 118057. 1460.81  11
  -2  -1   8 121255. 1119.81   1
  -2  -1   8 119525. 1538.61  11
  -2   1   8 121375. 1451.03   1
  -2  -1   9 19874.4 680.018  11
  -2   1   9 19290.9 632.581  11
  -2   1   9 19941.3 634.794   1
   2   1  10 908.408 195.079   1
  -2   1  10 1127.30 176.312   1
  -2   1  10 1028.06 172.457  11
   2   1  11 1273.18 226.577   1
  -2   1  11 1144.20 193.937  11
  -2   1  11 1328.43 203.512   1
  -2   1  12 5530.78 416.418  11
  -2   1  12 6066.17 231.308   7
  -2  -1  12 5794.25 223.552   7
   2   1  12 5349.07 467.246   1
  -2   1  12 5942.02 235.878   3
  -2   1  13 429.471 78.4230   7
   2   1  13 370.669 154.035   1
  -2  -1  13 312.720 67.7440   7
  -2   1  13 303.036 69.1435   3
   2  -1  14 1283.21 257.425   1
  -2   1  14 1491.30 136.604   3
  -2  -1  14 1581.31 135.716   7
   2   1  14 1168.23 241.873   1
  -2   1  14 1436.12 132.835   7
  -2   1  15 847.964 109.472   7
  -2   1  15 972.135 115.252   3
  -2  -1  16 0.61233 62.0907   7
  -2   1  16 52.2909 59.2999   3
  -2   1  16 12.1172 50.7271   7
   2  -1  17 33.6600 50.4588   3
  -2  -1  17 36.6033 58.6616   7
  -2  -1  17-5.74197 71.9694   3
  -2   1  17 23.5424 63.5336   3
  -2  -1  18 545.507 86.2881   7
   2  -1  18 513.466 74.0793   3
  -2  -1 -18 641.921 89.5316   5
  -2   1  18 486.637 89.2517   3
  -2  -1  18 575.003 98.7557   3
   2  -1  19 65.6092 42.2211   3
  -2  -1  19 47.8433 45.8794   7
  -2  -1 -19 149.332 54.0524   5
  -2  -1  19 85.5904 58.9701   3
  -2   1  19 52.1319 51.3455   3
  -2  -1 -20 944.772 74.0676   5
  -2  -1  20 1025.40 94.4008   3
  -2  -1  21 80.9247 34.8872   3
   2   2   0 39508.5 494.676   1
   2   2   1 12367.3 324.361   1
  -2   2   1 12124.4 345.249  11
   2   2  -1 12314.1 227.808   1
  -2   2   2 17600.0 443.892   1
   2   2   2 18199.7 435.574   1
  -2   2   2 17689.0 422.335  11
  -2   2   3 7022.62 295.258   1
  -2  -2   3 7762.40 288.398  11
  -2   2   3 7065.21 280.356  11
   2   2   3 7065.33 304.157   1
  -2  -2   4 369338. 2125.00  11
  -2   2   4 370484. 2066.22  11
   2   2   4 368807. 2318.23   1
  -2   2   4 366567. 2206.84   1
  -2   2   5 9188.74 376.860   1
   2   2   5 9018.06 398.898   1
  -2   2   5 9083.56 343.496  11
   2   2   6 21005.8 647.605   1
  -2   2   6 21154.4 552.765  11
  -2   2   6 20566.1 594.190   1
   2   2   7 29262.9 813.054   1
  -2   2   7 29704.1 752.419   1
  -2   2   7 28137.1 674.559  11
  -2   2   8 4300.90 288.652  11
   2   2   8 4130.24 339.220   1
  -2   2   8 4186.64 306.287   1
  -2   2   9 2896.06 255.907  11
  -2   2   9 2823.26 265.398   1
   2   2   9 3245.09 320.335   1
  -2   2  10 16705.4 627.626  11
   2   2  10 16375.4 742.128   1
  -2   2  10 16993.9 679.519   1
  -2   2  11 11840.7 564.817  11
   2   2  11 10879.9 641.046   1
  -2   2  11 11803.7 594.393   1
  -2   2  12 9202.63 518.035  11
   2   2  12 9018.53 608.132   1
  -2   2  12 9474.07 556.277   1
  -2   2  12 8984.83 293.111   3
  -2   2  12 9239.21 287.090   7
  -2  -2  12 9340.92 286.404   7
   2   2  13 3831.57 419.709   1
  -2   2  13 3253.84 342.332  11
  -2  -2  13 3449.91 185.169   7
  -2   2  13 3761.95 193.336   7
  -2   2  13 3938.86 209.346   3
   2   2  14 383.004 188.996   1
  -2  -2  14 223.119 61.4740   7
  -2   2  14 209.722 73.3668   7
  -2   2  14 392.185 90.6050   3
  -2   2  15 828.819 110.204   3
  -2  -2  15 781.577 100.533   7
  -2  -2  16 550.422 94.4153   7
  -2   2  16 525.161 100.131   3
  -2  -2 -17 7023.96 266.445   5
  -2  -2  17 7302.79 267.945   7
  -2   2  17 7184.44 281.709   3
  -2  -2 -18 2835.48 161.298   5
   2  -2  18 2628.25 149.432   3
  -2  -2  18 2816.40 176.760   3
  -2  -2  18 2861.95 162.428   7
  -2   2  18 2715.57 168.654   3
   2  -2  19 3621.57 153.483   3
  -2  -2  19 3891.08 172.691   7
  -2  -2 -19 3733.91 165.447   5
  -2  -2  19 3920.94 186.076   3
  -2  -2  20 51.9406 45.3498   3
  -2  -2 -20 15.6251 31.4897   5
  -2  -2  21 1390.56 82.5665   3
  -2   3   0 23882.7 584.358   1
   2   3   0 23921.8 469.023   1
  -2  -3   0 23588.3 502.333   8
   2   3  -1 4208.39 179.401   1
  -2   3   1 4318.19 253.815   1
  -2  -3   1 4117.12 219.806   8
   2   3   1 4144.08 222.181   1
  -2   3   1 4171.35 238.518  11
   2   3   2 20411.8 520.975   1
  -2   3   2 19667.2 545.545   1
   2   3  -2 20222.7 334.013   1
  -2   3   2 18747.4 492.699  11
  -2  -3   2 19805.4 495.378   8
   2   3   3 52802.1 893.441   1
  -2   3   3 53574.1 834.898  11
  -2   3   3 53078.6 918.799   1
  -2   3   4 138980. 1387.72  11
   2   3   4 142025. 1578.76   1
  -2   3   4 141919. 1567.79   1
   2   3   5 243628. 2199.95   1
  -2   3   5 244457. 1889.74  11
  -2   3   5 243715. 2155.26   1
  -2   3   6 23055.7 607.615  11
   2   3   6 23092.0 726.707   1
  -2   3   6 22523.9 694.185   1
   2   3   7 135539. 1865.55   1
  -2   3   7 133548. 1531.67  11
  -2   3   7 134073. 1760.40   1
  -2   3   8 4356.03 298.193  11
   2   3   8 4609.12 382.016   1
  -2   3   8 4575.28 350.689   1
   2   3   9 1502.25 239.129   1
  -2   3   9 1654.99 198.061  11
  -2   3   9 1779.98 236.808   1
  -2   3  10 15732.6 707.580   1
   2   3  10 16177.2 775.883   1
  -2   3  10 16549.7 634.666  11
  -2   3  11 17746.6 691.959  11
   2   3  11 18796.0 875.635   1
  -2   3  11 18790.7 417.163   3
  -2   3  11 18256.2 792.539   1
  -2  -3  11 18348.7 388.509   7
  -2   3  12 958.670 215.805   1
  -2  -3  12 990.582 101.484   7
   2   3  12 1091.67 238.747   1
  -2   3  12 1144.52 117.565   3
   2   3  13 7717.58 611.237   1
  -2  -3  13 7014.87 263.808   7
  -2   3  13 7157.87 278.969   3
  -2  -3  14 6034.90 254.173   7
   2   3  14 6273.14 567.332   1
  -2   3  14 6022.16 263.587   3
  -2  -3 -15 363.297 85.9625   5
  -2   3  15 364.718 92.0144   3
  -2  -3  15 288.621 77.9252   7
  -2   3  16 220.599 78.8053   3
  -2  -3 -16 282.097 83.9003   5
  -2  -3  16 132.284 66.8965   7
  -2  -3  17 722.209 96.1610   7
  -2  -3 -17 775.682 99.9788   5
  -2  -3 -18 237.611 65.6268   5
  -2  -3  18 274.512 66.2093   7
  -2  -3  18 219.689 76.0945   3
  -2  -3  19 2798.69 141.985   7
  -2  -3 -19 2816.39 140.117   5
  -2  -3  19 2896.56 155.183   3
   2  -3  19 2780.10 133.686   3
  -2  -3 -20 141.417 34.6418   5
  -2  -3  20 204.286 43.9830   7
  -2  -3  20 147.049 48.4432   3
  -2  -3  21 514.339 49.4443   3
  -2   4   0 41390.1 872.407   1
  -2  -4   0 40023.8 719.388   8
   2   4   0 40365.5 722.424   1
  -2   4   1 53151.9 926.578  11
  -2  -4   1 52052.3 838.862   8
  -2   4   1 53841.2 998.850   1
   2   4  -1 53054.6 757.252   1
   2   4   1 52843.9 877.025   1
  -2  -4  -1 51080.9 798.766   8
   2   4   2 0.97628 65.7833   1
   2   4  -2 9.66307 35.2227   1
  -2   4   2 33.9417 81.3206   1
  -2   4   2 183.358 86.5122  11
  -2   4   3 22575.5 683.308   1
  -2   4   3 21730.2 594.725  11
   2   4   3 21683.7 641.349   1
  -2   4   4 51285.4 927.279  11
   2   4   4 51874.2 1041.02   1
  -2   4   5 15369.3 608.612   1
  -2   4   5 14961.3 518.238  11
   2   4   5 16591.0 625.842   1
   2   4   6 104516. 1655.12   1
  -2   4   6 103713. 1379.35  11
  -2   4   6 105138. 1650.71   1
   2   4   7 49533.0 1214.39   1
  -2   4   7 50289.1 1191.89   1
  -2   4   7 50841.4 1001.16  11
  -2   4   8 21566.9 816.976   1
  -2   4   8 21900.3 682.843  11
   2   4   8 21129.9 836.799   1
   2   4   9 21352.1 886.624   1
  -2   4   9 21110.3 844.909   1
  -2   4   9 23400.1 734.340  11
  -2   4  10 275.366 106.345  11
  -2   4  10 366.508 137.068   1
  -2  -4 -10 259.573 64.8509   5
   2   4  10 49.6551 132.024   1
  -2  -4  10 171.885 56.2770   7
   2  -4 -11 1961.83 146.259   5
  -2   4  11 1725.96 252.413   1
   2   4  11 2080.54 317.924   1
  -2  -4 -11 1835.86 142.618   5
  -2  -4  11 1728.04 128.874   7
   2   4  12 5651.39 522.561   1
  -2  -4 -12 5844.79 250.115   5
  -2  -4  12 5875.73 239.660   7
  -2   4  12 5390.50 480.771   1
   2  -4  12 6046.35 227.168   7
  -2   4  13 3072.30 377.763   1
  -2  -4  13 3030.59 182.666   7
  -2  -4 -13 2797.84 183.794   5
   2  -4  13 3138.18 167.279   7
  -2  -4 -14 6579.05 273.405   5
  -2  -4  14 6806.16 267.748   7
   2  -4  14 6750.21 238.337   7
  -2  -4 -15 671.316 105.497   5
  -2  -4  15 659.974 101.852   7
  -2  -4  16 2301.66 158.464   7
  -2  -4 -16 2160.42 157.966   5
  -2  -4 -17 902.396 104.767   5
  -2  -4  17 963.485 104.845   7
  -2  -4 -18 526.566 76.2368   5
  -2  -4  18 457.448 72.4311   7
  -2  -4 -19 294.622 53.7207   5
   2  -4  19 282.683 50.1643   3
  -2  -4  19 318.391 53.6092   7
  -2  -4  19 298.642 58.3171   3
  -2  -4  20 565.225 51.9999   7
  -2  -4  20 658.767 65.0788   3
  -2   5   0 1171.48 196.077   1
  -2  -5   0 1153.02 147.268   8
   2   5   0 1102.83 145.836   1
  -2  -5  -1 62400.6 952.494   8
   2   5  -1 63023.0 970.822   1
  -2   5   1 63410.1 1225.37   1
  -2   5   1 63306.9 1130.26  11
   2   5   1 63032.4 1091.28   1
  -2   5   2 23699.0 766.572   1
   2   5  -2 24557.7 572.647   1
  -2  -5  -2 23558.7 582.034   8
  -2   5   2 23554.7 690.969  11
   2   5   2 23207.7 696.694   1
   2   5   3 11715.7 527.571   1
  -2  -5  -3 11314.0 403.708   8
  -2   5   3 12215.4 567.409   1
  -2   5   3 11442.1 485.075  11
   2   5   4 9103.19 488.771   1
  -2   5   4 9160.68 507.957   1
  -2   5   4 8079.08 406.816  11
  -2   5   5 150.564 91.9582  11
  -2   5   5 276.065 117.647   1
   2   5   5 264.921 118.238   1
  -2   5   6 3062.22 319.147   1
   2   5   6 3083.62 326.697   1
  -2   5   6 3075.76 261.004  11
  -2   5   7 9821.12 473.660  11
   2   5   7 9939.63 592.021   1
  -2   5   7 9898.23 588.244   1
   2   5   8 294.550 166.700   1
  -2   5   8 52.9589 63.8084  11
  -2   5   8 135.922 128.744   1
   2  -5   9 3712.74 180.787   6
  -2   5   9 3675.94 309.560  11
  -2   5   9 3611.03 385.349   1
  -2  -5  -9 3562.05 187.729   5
   2  -5  -9 3629.91 187.726   5
  -2  -5   9 3560.84 178.424   6
   2   5   9 3637.01 406.811   1
  -2  -5  10 14881.4 372.416   6
   2  -5  10 15597.1 383.661   6
  -2  -5 -10 15529.5 398.318   5
   2  -5 -10 15236.3 386.932   5
  -2   5  10 15803.3 817.200   1
   2   5  10 15616.1 841.764   1
  -2  -5 -11 23596.2 502.330   5
  -2   5  11 21801.2 985.744   1
  -2  -5  11 23146.0 469.624   7
   2   5  11 23562.4 1070.18   1
   2  -5 -11 24389.2 495.836   5
  -2   5  12 1071.90 232.781   1
   2   5  12 1062.97 255.647   1
  -2  -5  12 1712.07 142.750   7
   2  -5  12 1792.19 132.154   7
   2  -5 -12 1445.62 128.855   5
  -2  -5 -12 1340.51 134.024   5
   2  -5 -13 4530.92 220.818   5
  -2  -5 -13 4224.60 228.300   5
  -2  -5  13 3840.33 202.195   7
   2  -5  13 3959.01 190.155   7
   2  -5  14 623.119 84.7565   7
  -2  -5  14 512.041 96.7355   7
  -2  -5 -14 674.196 111.927   5
  -2  -5 -15 77.5073 73.3418   5
   2  -5  15-44.6092 39.0442   7
  -2  -5  15-1.73875 62.9860   7
  -2  -5 -16 2074.80 152.542   5
  -2  -5  16 2131.20 147.577   7
  -2  -5  17 640.089 86.2131   7
  -2  -5 -17 624.046 89.2506   5
  -2  -5 -18 312.078 58.4879   5
  -2  -5  18 249.270 59.3705   7
  -2  -5  19-14.2251 36.7996   3
  -2  -5 -19-27.4274 30.0793   5
   2  -5  19 31.5753 29.5667   3
  -2  -5  19 70.8608 36.8463   7
   2   6   0 43.2756 68.5346   1
  -2   6   0 121.270 106.166  11
  -2   6   1 25970.1 878.318   1
  -2   6   1 26355.1 806.600  11
   2   6  -1 27108.6 720.820   1
   2   6   1 26183.5 782.997   1
  -2   6   2 17711.1 655.499  11
   2   6   2 18051.3 682.264   1
  -2   6   2 18584.7 756.473   1
  -2   6   3 81.6410 89.1782  11
   2   6   3 227.050 98.1514   1
  -2   6   3 125.267 87.5058   1
  -2   6   4 7914.67 522.385   1
   2   6   4 7463.24 482.807   1
  -2   6   4 7390.15 430.865  11
   2   6   5 4765.21 408.034   1
  -2   6   5 4370.72 337.727  11
  -2   6   5 4610.18 411.001   1
  -2   6   6 1977.47 292.494   1
  -2   6   6 1933.96 230.864  11
   2   6   6 1715.14 270.773   1
  -2  -6  -7 3864.20 196.602   5
  -2   6   7 3990.30 320.964  11
   2  -6  -7 4215.46 205.147   5
  -2   6   7 3990.07 410.144   1
  -2  -6   7 4354.90 200.862   4
  -2  -6   7 4190.44 190.071   6
   2   6   7 3879.44 409.181   1
   2  -6   7 4068.13 192.552   6
   2   6   8 7777.66 585.747   1
  -2   6   8 7032.75 549.548   1
  -2  -6  -8 7647.52 281.732   5
  -2  -6   8 7464.98 260.686   6
   2  -6  -8 7705.64 281.232   5
   2  -6   8 7588.82 263.842   6
   2   6   9 75.6172 103.889   1
   2  -6  -9-20.3973 59.0264   5
  -2   6   9-99.0008 122.405   1
  -2  -6  -9 13.7238 45.3648   5
  -2  -6   9 12.5558 41.9519   6
   2  -6   9 82.6485 54.4835   6
  -2  -6 -10 3033.32 190.220   5
   2  -6 -10 3340.54 196.516   5
   2   6  10 3652.99 436.196   1
  -2   6  10 3082.28 389.190   1
   2  -6  10 3297.80 191.637   6
  -2  -6  10 3262.46 184.881   6
  -2  -6 -11 2123.88 166.326   5
   2  -6 -11 2251.36 162.955   5
  -2  -6  11 2007.78 152.054   7
  -2   6  11 2422.65 354.966   1
   2  -6 -12 4472.23 225.695   5
  -2  -6 -12 4094.19 223.956   5
  -2  -6  12 4331.45 215.673   7
   2  -6  12 4168.31 201.208   7
   2  -6 -13 166.520 63.8422   5
  -2  -6 -13 171.656 80.5930   5
  -2  -6  13 174.845 70.2011   7
   2  -6  13 91.6174 56.6880   7
   2  -6 -14 264.550 66.0170   5
  -2  -6 -14 237.918 73.6636   5
  -2  -6  14 292.021 79.8455   7
   2  -6  14 239.038 62.2774   7
  -2  -6 -15 11.6380 54.1364   5
  -2  -6  15-3.46449 57.5801   7
   2  -6  15-25.5221 39.0370   7
   2  -6  16 1.99027 31.8071   7
  -2  -6 -16 95.6003 57.4957   5
  -2  -6  16-44.8081 56.2698   7
  -2  -6 -17 330.583 65.6465   5
  -2  -6  17 203.109 54.1777   7
  -2  -6  18 282.741 50.5581   7
  -2  -6 -18 251.415 47.6477   5
  -2  -6  19 129.999 32.3472   3
  -2   7   0 29459.8 952.893  11
  -2   7  -1 117.489 88.0840  11
  -2   7   1 56.5775 105.396  11
   2   7   1 97.5723 85.2152   1
   2   7   2 1943.41 251.763   1
  -2   7   2 1784.07 229.926  11
  -2   7   2 2203.37 293.743   1
  -2  -7   2 2218.22 145.527   4
  -2  -7   3 92.5685 46.3039   4
  -2  -7  -3 31.3407 41.7531   5
   2  -7   3 32.3062 49.6681   6
  -2  -7   3 49.5528 42.4354   6
   2   7   3 126.324 99.6303   1
  -2   7   3-68.9218 70.2150  11
  -2   7   3 26.1327 108.884   1
  -2  -7   4 374.314 71.6612   6
  -2  -7  -4 275.264 70.6726   5
  -2   7   4 89.5073 83.3121  11
   2  -7   4 243.705 62.9193   4
   2  -7   4 366.766 65.8462   6
  -2  -7   4 212.038 66.3535   4
  -2   7   4 120.904 100.264   1
   2   7   4 255.065 139.691   1
   2  -7   5 908.500 97.5064   6
  -2  -7   5 1063.69 105.604   6
  -2   7   5 679.848 143.329  11
   2  -7   5 1068.01 106.975   4
  -2  -7   5 1066.98 109.648   4
  -2  -7  -5 1070.04 109.246   5
  -2   7   5 739.459 199.333   1
   2   7   5 762.251 204.883   1
   2  -7  -6 4055.22 214.249   5
  -2  -7  -6 4577.40 219.493   5
  -2  -7   6 4296.05 208.340   4
  -2  -7   6 4400.82 203.077   6
   2   7   6 4064.85 418.336   1
   2  -7   6 4097.18 203.053   4
  -2   7   6 4647.24 456.960   1
   2  -7   6 4307.00 206.339   6
  -2  -7   7 23539.8 489.576   4
   2   7   7 24538.6 1051.26   1
   2  -7  -7 23794.9 506.132   5
   2  -7   7 23874.2 483.301   6
  -2   7   7 24286.2 1063.34   1
  -2  -7  -7 23817.6 499.312   5
  -2  -7   7 23932.4 475.939   6
  -2   7   8 5846.90 539.499   1
  -2  -7   8 5912.96 245.152   6
   2  -7  -8 5827.21 258.742   5
   2   7   8 5850.65 534.844   1
   2  -7   8 6102.35 251.042   6
  -2  -7  -8 5770.13 254.748   5
   2  -7  -9 8184.32 308.660   5
  -2  -7  -9 7944.69 305.201   5
   2  -7   9 8241.10 294.222   6
  -2   7   9 7394.54 614.795   1
   2   7   9 8924.23 673.167   1
  -2  -7   9 8214.32 291.183   6
   2  -7 -10-18.4224 63.6271   5
  -2  -7 -10 35.7216 68.6364   5
  -2  -7  10-39.2929 60.9614   6
   2  -7  10 0.62876 53.4377   6
  -2  -7 -11 38.3807 71.9438   5
   2  -7 -11-92.2876 71.0271   5
  -2  -7  11 113.608 72.8619   7
   2  -7  12 1952.63 141.651   7
  -2  -7  12 2067.90 150.382   7
   2  -7 -12 2067.87 157.377   5
  -2  -7 -12 2039.10 161.490   5
   2  -7  13 2481.89 149.433   7
   2  -7 -13 2636.44 165.501   5
  -2  -7 -13 2950.37 187.916   5
  -2  -7  13 2669.74 169.404   7
  -2  -7  14 894.734 105.521   7
  -2  -7 -14 898.146 105.932   5
   2  -7  14 877.752 90.3683   7
   2  -7  15 239.977 50.5527   7
  -2  -7 -15 227.514 66.6002   5
  -2  -7  15 204.484 65.9012   7
   2  -7  16 118.371 35.5089   7
  -2  -7 -16 35.9852 45.5659   5
  -2  -7  16 145.369 48.3510   7
  -2  -7 -17 66.0626 38.2663   5
  -2  -7  17 34.0895 35.3583   7
  -2  -7  18 240.624 35.7890   7
  -2  -7  18 209.688 37.0596   3
   2  -8   0 4611.33 211.888   4
  -2  -8   0 4810.14 231.357   4
  -2  -8   1 3153.89 187.826   4
   2  -8   1 3127.25 175.754   4
  -2   8  -1 3619.92 362.544  11
   2  -8  -1 3164.61 176.889   4
  -2   8   1 3041.82 330.526  11
  -2  -8  -1 3089.28 189.027   4
   2  -8  -2 1088.25 113.996   4
  -2  -8   2 1325.49 125.320   4
  -2   8   2 1275.58 218.641  11
   2  -8   2 1329.19 119.912   4
  -2   8  -2 1005.27 217.612  11
  -2  -8  -2 1295.14 126.642   4
  -2  -8   2 1267.92 118.903   6
   2   8   3 2934.69 339.215   1
   2  -8   3 3155.80 183.220   4
  -2  -8   3 3260.46 181.681   6
  -2   8   3 3002.45 378.400   1
  -2  -8   3 3096.13 186.300   4
  -2  -8  -3 3344.09 190.460   5
   2  -8  -3 3279.54 180.658   4
  -2   8   3 2920.36 315.466  11
   2  -8   3 2990.59 177.636   6
  -2  -8  -3 3466.73 202.250   4
   2  -8   4 5401.22 239.859   6
  -2  -8   4 5939.73 256.760   4
  -2  -8   4 5396.54 230.147   6
  -2   8   4 5227.61 500.756   1
   2   8   4 5463.73 486.309   1
   2  -8   4 5508.94 238.293   4
  -2  -8  -4 5700.76 249.325   5
   2  -8  -4 5483.02 232.611   4
  -2  -8   5 6297.81 264.486   4
   2  -8  -5 6427.75 255.902   4
   2  -8   5 6518.91 262.534   4
   2   8   5 6223.72 525.023   1
  -2  -8  -5 6194.84 261.724   5
  -2  -8   5 6470.08 254.504   6
  -2   8   5 6967.72 586.238   1
   2  -8   5 6485.75 261.356   6
  -2  -8  -6 3962.38 215.052   5
  -2  -8   6 3755.37 206.939   4
  -2   8   6 3750.25 438.133   1
   2  -8  -6 3822.52 196.332   4
  -2  -8   6 3939.01 201.913   6
   2   8   6 3485.65 411.482   1
   2  -8   6 3969.68 207.809   6
  -2  -8  -7 6228.82 271.531   5
   2  -8   7 6313.18 260.359   6
  -2  -8   7 6676.00 272.976   4
  -2  -8   7 6194.62 253.882   6
   2  -8  -7 6506.75 255.951   4
  -2  -8  -8 9753.47 338.996   5
  -2  -8   8 9620.57 315.453   6
   2  -8   8 10283.3 330.716   6
  -2  -8  -9 2418.69 180.577   5
  -2  -8   9 2417.30 165.651   6
   2  -8   9 2469.90 167.071   6
  -2  -8  10-48.4395 62.4515   6
  -2  -8 -10 23.0760 70.2591   5
   2  -8  10-8.90997 47.9967   6
  -2  -8 -11 965.358 122.768   5
  -2  -8  11 1073.34 117.433   7
   2  -8  12 716.022 88.6433   7
  -2  -8 -12 991.822 121.311   5
  -2  -8  12 954.490 106.939   7
  -2  -8 -13 478.181 88.6085   5
  -2  -8  13 450.886 78.1112   7
   2  -8  13 489.885 74.0757   7
  -2  -8  14 806.775 86.1066   7
  -2  -8 -14 761.289 95.3817   5
   2  -8  14 678.775 71.5089   7
  -2  -8 -15 416.126 65.9270   5
  -2  -8  15 432.648 64.9385   7
   2  -8  15 261.768 43.9043   7
  -2  -8 -16-8.70274 35.3134   5
  -2  -8  16 1.01397 34.6448   7
  -2  -8  17 119.307 28.3253   7
  -2  -9   0 404.992 85.0204   4
   2  -9   0 474.555 79.2209   4
   2  -9   1 21.5267 52.3228   4
  -2  -9   1-21.4771 56.3405   6
   2  -9   1-71.3386 63.3944   6
  -2  -9   1-13.5105 57.5111   4
   2  -9  -1 21.3240 50.2474   4
  -2  -9  -1 16.4763 68.8461   4
  -2  -9   2 628.145 93.8185   6
  -2  -9  -2 571.160 102.812   4
   2  -9   2 508.983 91.1600   6
   2  -9   2 481.052 84.3349   4
  -2  -9   2 531.127 91.9096   4
   2  -9  -2 455.574 82.8347   4
   2  -9   3 279.168 81.9274   6
   2  -9  -3 327.631 74.6690   4
  -2  -9   3 239.543 63.3676   6
   2  -9   3 302.239 69.6656   4
  -2  -9   3 238.924 69.4630   4
  -2  -9  -3 409.891 93.3772   4
  -2  -9   4 5865.52 261.930   4
   2  -9   4 5566.17 245.858   4
  -2  -9  -4 5936.85 272.575   4
  -2  -9   4 5901.62 251.580   6
   2  -9   4 6076.56 257.303   6
   2  -9  -4 6020.99 249.567   4
  -2  -9   5 63.4457 51.4839   6
   2  -9   5 136.297 72.7689   6
  -2  -9   5 101.782 66.4646   4
   2  -9  -5 25.7658 43.5136   4
   2  -9   5 196.732 66.5298   4
  -2  -9  -5 274.989 89.7163   4
  -2  -9   6 3236.38 197.083   4
  -2  -9   6 3436.32 193.419   6
   2  -9   6 3263.40 189.962   6
  -2  -9  -6 3402.74 211.596   4
   2  -9  -6 3292.34 182.878   4
  -2  -9  -7 2639.03 184.623   5
   2  -9  -7 2310.05 152.462   4
   2  -9   7 2273.51 162.308   6
  -2  -9   7 2510.59 164.869   6
   2  -9   8 29.2446 59.0090   6
  -2  -9  -8-2.95147 70.7334   5
  -2  -9   8 56.5947 47.4453   6
   2  -9  -8 56.7863 43.6914   4
  -2  -9  -9 19.0720 53.8025   5
  -2  -9   9-2.77856 50.1408   6
   2  -9   9-47.5262 59.5455   6
  -2  -9  10 1130.73 111.375   6
  -2  -9 -10 1029.58 114.729   5
  -2  -9  10 1341.93 120.469   7
   2  -9  10 1007.41 107.521   6
  -2  -9 -11 197.314 72.5613   5
  -2  -9  11 211.532 61.7602   7
  -2  -9 -12 647.560 88.2802   5
   2  -9  12 698.494 79.9019   7
  -2  -9  12 651.863 82.9645   7
  -2  -9 -13-55.3625 56.2761   5
  -2  -9  13 24.2077 46.3239   7
   2  -9  13 34.6607 37.8658   7
  -2  -9 -14-1.89997 32.5002   4
  -2  -9  14 17.2425 34.0067   7
   2  -9  14 14.5596 27.3615   7
  -2  -9  15 238.949 40.2986   7
  -2  -9 -15 252.664 40.5933   4
   2 -10   0 672.500 100.530   6
   2 -10   0 702.901 93.8503   4
  -2 -10   0 672.290 104.788   4
  -2 -10   0 706.279 102.219   6
   2 -10  -1 726.625 93.7166   4
  -2 -10   1 738.731 111.082   4
  -2 -10  -1 658.174 95.3672   6
   2 -10   1 774.167 106.431   6
  -2 -10  -1 641.808 99.0081   4
   2 -10   1 602.756 89.5358   4
  -2 -10   1 658.002 93.8176   6
   2 -10   2 1332.77 126.056   4
   2 -10  -2 1255.00 120.338   4
  -2 -10  -2 1436.06 140.111   4
  -2 -10   2 1471.25 139.849   4
  -2 -10   2 1448.68 129.425   6
   2 -10   2 1410.55 135.064   6
   2 -10   3 62.6118 63.5826   6
  -2 -10   3 30.8738 55.8637   4
  -2 -10   3 14.6187 48.3091   6
   2 -10   3 89.6746 51.5024   4
  -2 -10  -3 148.736 79.2865   4
   2 -10  -3 32.7574 44.0858   4
   2 -10   4 4325.44 213.481   4
   2 -10  -4 4424.55 204.281   4
  -2 -10   4 4657.19 227.279   4
  -2 -10  -4 4808.36 239.899   4
  -2 -10   4 4481.03 210.904   6
   2 -10   4 4708.57 225.975   6
  -2 -10   5-5.03921 48.5263   6
   2 -10   5 96.4338 66.0767   6
  -2 -10   5 73.4105 65.7228   4
   2 -10  -5 44.6373 43.9892   4
  -2 -10  -5 52.0710 62.2680   4
   2 -10  -6 3375.05 170.655   4
   2 -10   6 3579.32 189.219   6
  -2 -10  -6 3669.90 209.905   4
  -2 -10   6 3733.50 201.847   4
  -2 -10   6 3527.35 186.012   6
   2 -10   7 91.4076 61.1550   6
  -2 -10  -7 156.161 70.3606   4
  -2 -10   7 205.057 58.1230   6
  -2 -10  -8 707.509 101.305   4
   2 -10   8 671.911 87.3683   6
  -2 -10   8 648.915 86.0275   6
  -2 -10   9 663.521 85.6056   6
  -2 -10  -9 640.965 88.1461   4
  -2 -10   9 594.101 81.4842   7
   2 -10   9 721.393 87.8734   6
  -2 -10  10 449.509 71.6026   7
  -2 -10 -10 306.312 67.6424   4
  -2 -10 -11 1389.45 107.101   4
  -2 -10  11 1577.02 104.574   7
   2 -10  11 1434.62 95.7933   7
  -2 -10 -12 4.16643 32.7367   4
  -2 -10  12 6.07006 32.2208   7
   2 -10  12-11.7537 28.7394   7
   2 -10  13 118.986 29.8975   7
  -2 -10 -13 119.676 33.8367   4
  -2 -10  13 146.732 36.2746   7
   2 -11   0 168.167 64.1960   6
   2 -11   0 112.664 44.5969   4
  -2 -11   0 139.493 59.0093   6
  -2 -11   0 183.117 64.3165   4
  -2 -11   1 705.823 92.4965   6
   2 -11  -1 538.997 74.8418   4
   2 -11   1 587.287 78.3779   4
  -2 -11  -1 538.456 90.0124   4
  -2 -11   1 500.832 83.6827   4
   2 -11  -1 478.514 81.3758   6
   2 -11   1 534.598 84.1743   6
  -2 -11  -1 555.411 84.0762   6
   2 -11   2 235.263 70.1874   6
  -2 -11  -2 372.450 84.1285   4
   2 -11   2 223.734 57.6952   4
  -2 -11  -2 197.929 64.4837   6
  -2 -11   2 207.769 57.8902   6
  -2 -11   2 212.336 73.9338   4
   2 -11  -2 191.098 55.3200   4
   2 -11  -2 240.738 65.0419   6
  -2 -11   3 226.509 62.0784   6
   2 -11  -3 214.582 53.6474   4
  -2 -11  -3 202.317 57.5157   6
  -2 -11  -3 239.247 74.9471   4
  -2 -11   3 303.930 70.5309   4
   2 -11  -3 126.130 61.5249   6
   2 -11   3 288.532 66.2891   6
   2 -11   4 209.104 59.9158   6
  -2 -11   4 298.639 68.1090   4
  -2 -11   4 207.663 57.3148   6
  -2 -11  -4 296.507 76.5052   4
   2 -11  -4 278.621 54.6737   4
   2 -11   5 186.531 54.7624   6
   2 -11  -5 213.365 47.5034   4
  -2 -11  -5 202.148 65.4788   4
  -2 -11   5 116.023 50.2525   6
  -2 -11  -6 231.449 67.6546   4
  -2 -11   6 206.435 52.1891   6
   2 -11   6 256.006 59.9537   6
  -2 -11   7 70.6310 43.1246   6
  -2 -11  -7-12.8679 50.1610   4
   2 -11   7 16.5070 40.4281   6
  -2 -11   8 111.762 41.1342   7
  -2 -11  -8 120.147 48.9641   4
  -2 -11   8 128.008 45.4004   6
   2 -11   8 99.9783 46.5339   6
  -2 -11  -9 542.967 67.6599   4
  -2 -11   9 655.703 66.6068   7
  -2 -11  10 103.720 33.1218   7
  -2 -11 -10 43.2381 32.0821   4
   2 -11  10 127.269 34.5009   7
  -2 -11  11 200.711 35.2604   7
  -2 -11 -11 197.084 35.7780   4
   2 -11  11 184.427 31.6830   7
  -2 -12   0 1495.07 110.678   4
  -2 -12   0 1371.93 96.3131   6
   2 -12   0 1564.76 105.927   6
  -2 -12   1 587.389 74.2263   4
  -2 -12  -1 573.319 73.3333   4
   2 -12   1 628.682 71.6367   6
  -2 -12  -1 560.050 66.5991   6
  -2 -12   1 532.192 64.7585   6
   2 -12  -1 638.167 73.1498   6
  -2 -12   2 455.846 69.4193   4
  -2 -12   2 370.926 54.6335   6
   2 -12   2 466.293 62.0343   6
  -2 -12  -2 353.979 59.4261   6
   2 -12  -2 374.213 48.4088   4
   2 -12  -2 412.442 62.4407   6
  -2 -12  -2 442.234 69.2323   4
   2 -12   3 699.358 74.2644   6
  -2 -12  -3 798.073 82.9355   4
  -2 -12   3 686.338 69.1770   6
  -2 -12  -3 685.773 71.2043   6
   2 -12  -3 679.138 74.6297   6
  -2 -12  -4 66.1732 33.7248   6
  -2 -12  -4 120.677 42.5189   4
   2 -12  -4 75.1544 37.9629   6
  -2 -12   4 142.388 41.3739   6
   2 -12   4 54.7357 39.3473   6
   2 -12  -5 10.1672 35.1881   6
  -2 -12  -5 23.1748 31.8943   6
  -2 -12  -5-12.6973 32.1544   4
  -2 -12   5-62.2779 31.2106   7
  -2 -12   5-21.9333 28.7006   6
   2 -12   5-8.77032 33.6513   6
   2 -12  -6-14.9111 30.2407   6
  -2 -12  -6-20.4727 25.8065   6
  -2 -12  -6 41.5408 31.7257   4
  -2 -12   6-15.3700 26.8682   6
  -2 -12   6 15.8977 25.7747   7
   2 -12   6-1.14494 27.0786   6
   2 -12  -7 25.9749 26.2312   6
  -2 -12  -7 78.5558 26.6404   6
  -2 -12  -7 52.5298 28.3176   4
  -2 -12   7 14.2061 21.1506   7
   2 -12  -8 70.7530 25.4545   6
  -2 -12  -8 111.509 27.8607   4
   2 -12   8 17.2304 21.4246   7
  -3   0   0 7.89996 34.1495  11
  -3   0  -1 22.0178 36.7031  11
  -3   0   1 94.4662 56.3119  11
  -3   0   2 36877.8 582.994   8
  -3   0   2 37539.5 588.864  11
  -3   0  -3-11.6224 34.1966  11
  -3   0   3-45.5982 59.0792   8
  -3   0   3 31.4118 52.6425  11
  -3   0   4 353707. 2075.24  11
  -3   0   4 351722. 1456.68   1
  -3   0   5 5.84952 79.5805  11
  -3   0   5 11.0220 35.1627   1
  -3   0   6 2441.56 214.312  11
  -3   0   6 2055.43 134.933   1
  -3   0   7-100.607 93.4907  11
  -3   0   7 230.616 57.8869   1
  -3   0   8 465.417 131.258  11
  -3   0   9-114.959 114.796  11
  -3   0  10 3067.53 305.477  11
  -3   0  11 11.6611 86.3608  11
  -3   0  12 75.3176 83.5289  11
  -3   0  12 82.2923 55.4873   7
   3   0  13-16.9543 92.1832   1
  -3   0  13-32.1930 50.9296   7
  -3   0  14 2673.70 172.737   7
   3   0  14 2137.48 329.415   1
  -3   0  14 2461.20 170.764   3
  -3   0  15-39.6229 64.2006   7
  -3   0  15-24.5096 69.7521   3
  -3   0  16 2563.09 172.843   7
  -3   0  16 2674.13 181.328   3
  -3   0  17-51.7416 61.9620   7
  -3   0  17 37.8923 70.6075   3
  -3   0  18 415.647 83.1380   3
  -3   0  18 376.134 73.8068   7
  -3   0 -19 26.1809 45.7691   5
  -3   0  19 23.6496 53.4172   3
  -3   0 -20 1657.55 95.5543   5
  -3   0  20 1833.27 115.650   3
  -3  -1   0 5.15387 37.1491  11
  -3   1   0-10.7529 45.6881  11
  -3   1   1-0.57071 43.4763  11
  -3   1  -1 29.2750 49.1413  11
  -3  -1  -1 53.1559 30.9345  11
  -3  -1   1 19.5708 42.6744  11
  -3   1   2 55819.5 767.620  11
  -3  -1   2 55820.8 706.413  11
  -3  -1  -2 55900.7 405.301  11
  -3  -1   2 57499.0 791.070   8
  -3   1   3 97276.9 966.360   1
  -3   1   3 96217.2 855.274   8
  -3  -1   3 99833.2 1071.11   8
  -3  -1   3 97325.9 1021.10  11
  -3   1   3 98341.3 1058.65  11
  -3   1   4 188.017 78.2705  11
  -3  -1   4 146.231 73.6114  11
  -3  -1   4 348.585 87.0075   8
  -3   1   4 212.419 61.3679   1
  -3   1   5 26621.2 626.433  11
  -3  -1   5 25860.4 618.176  11
  -3   1   5 26492.9 550.537   1
  -3   1   6 47365.8 880.037  11
  -3  -1   6 46868.6 890.788  11
  -3   1   6 46756.8 777.967   1
  -3  -1   7 32743.3 802.214  11
  -3   1   7 33291.6 700.379   1
  -3   1   7 32955.3 782.459  11
  -3   1   8 78528.9 1282.43  11
  -3  -1   8 78884.5 1323.64  11
  -3   1   8 79390.7 1154.26   1
  -3  -1   9 23505.4 769.823  11
  -3   1   9 23201.0 739.174  11
  -3   1   9 24272.4 672.551   1
  -3   1  10 49446.3 1141.61  11
  -3  -1  10 49859.2 1191.62  11
  -3   1  11 22225.2 811.644  11
   3   1  11 23844.0 956.510   1
  -3   1  12 7675.55 501.451  11
   3   1  12 8411.61 598.901   1
  -3   1  12 8826.94 292.000   3
  -3   1  12 8193.28 278.283   7
  -3  -1  12 8605.63 280.975   7
  -3   1  13 7026.13 508.573  11
   3   1  13 7785.83 607.156   1
  -3   1  13 7120.09 270.729   7
  -3  -1  13 7156.70 266.585   7
  -3   1  13 6901.97 267.554   3
  -3  -1  14 363.578 73.0645   7
   3  -1  14 560.922 203.906   1
  -3   1  14 272.285 69.5224   7
  -3   1  14 415.410 88.5669   3
  -3   1  15 672.208 100.284   7
  -3  -1  15 712.227 110.097   7
  -3   1  15 601.447 105.856   3
  -3  -1  16 0.65465 65.0750   3
  -3   1  16 28.9787 49.8775   7
  -3  -1  16-46.1511 66.1281   7
  -3   1  16 6.93774 68.6060   3
  -3  -1  17 475.600 98.2371   3
  -3  -1  17 381.460 86.7045   7
  -3   1  17 457.479 94.6854   3
  -3  -1  18 995.303 105.299   7
  -3   1  18 793.502 104.175   3
  -3  -1  18 754.621 103.044   3
  -3  -1 -19-8.84902 43.0030   5
  -3   1  19 9.49761 55.4250   3
  -3  -1  19-14.9190 41.9533   7
  -3  -1  19-32.1761 50.3492   3
  -3  -1 -20 192.630 43.2921   5
  -3   1 -20 167.498 39.5516   5
  -3  -1  20 229.676 55.5863   3
  -3  -2   0 137.076 45.5409  11
  -3   2   0 23.4048 56.6088  11
   3   2   0-25.9636 41.4591   1
  -3   2  -1 274.551 77.9669  11
  -3   2   1 304.745 86.6648  11
  -3  -2   1 450.263 71.8722  11
   3   2  -1 222.174 42.2907   1
  -3   2   2 2252.92 182.124   1
  -3  -2   2 2136.33 175.324   8
  -3   2   2 2269.80 110.990   8
  -3  -2   2 2405.69 160.278  11
  -3   2   2 2215.15 180.942  11
  -3  -2   3 400027. 2350.29   8
  -3   2   3 402295. 2317.73  11
  -3   2   3 403951. 2329.20   1
  -3  -2   3 397047. 2162.43  11
  -3  -2   4 619.455 115.452  11
  -3   2   4 592.744 113.267  11
  -3  -2   4 543.560 107.631   8
  -3   2   4 423.646 106.457   1
  -3   2   5 119.536 67.1841   1
  -3   2   5 42.8469 69.7481  11
  -3   2   6 71189.1 1113.15   1
  -3  -2   6 70902.0 1141.30  11
  -3   2   6 70694.2 1110.94  11
  -3  -2   7 98997.7 1450.92  11
  -3   2   7 96444.2 1369.31   1
  -3   2   7 97126.5 1361.25  11
  -3   2   8 12784.3 528.848  11
  -3   2   8 12472.1 516.877   1
   3   2   8 12955.4 615.093   1
  -3   2   9 763.623 149.882  11
   3   2   9 597.344 183.586   1
  -3   2   9 724.891 153.241   1
   3   2  10 1468.01 252.042   1
  -3   2  10 1453.01 209.620  11
  -3   2  10 1663.81 216.375   1
  -3  -2  11-47.0964 42.2478   7
  -3   2  11-14.1008 72.1357  11
   3   2  11 40.5665 131.719   1
  -3   2  11 4.45645 40.8018   7
  -3   2  11-45.1326 54.4316   3
   3   2  12 410.913 194.543   1
  -3   2  12 139.129 59.8515   7
  -3  -2  12 308.670 70.0612   7
  -3   2  12 280.252 73.2481   3
  -3   2  12 359.212 139.696  11
   3   2  13 189.345 153.489   1
  -3   2  13 194.388 62.9197   7
  -3  -2  13 195.931 61.8513   7
  -3   2  13 245.708 75.8058   3
   3   2  14 1603.31 303.939   1
  -3  -2  14 1738.26 145.470   7
  -3   2  14 1798.22 149.189   7
  -3   2  14 1818.00 151.933   3
  -3   2  15 17.1829 67.5538   3
  -3  -2  15 57.7951 68.9757   7
  -3  -2  16 2962.06 185.488   7
  -3   2  16 3015.82 193.260   3
  -3  -2 -17 289.322 74.8473   5
  -3  -2  17 475.100 84.8606   7
  -3   2  17 346.813 86.2081   3
  -3  -2  17 346.735 89.0642   3
  -3  -2 -18 713.356 93.8444   5
  -3  -2  18 825.133 98.8664   7
  -3  -2  18 682.148 93.9653   3
  -3  -2  19 305.610 61.1307   7
  -3  -2 -19 229.850 60.0082   5
  -3  -2  19 214.543 64.7546   3
  -3  -2 -20 613.372 62.1535   5
  -3  -2  20 726.126 73.8026   3
  -3  -2  21 2.55306 25.6661   3
   3   3   0 58.0499 51.8307   1
  -3   3   0 16.8281 74.1370  11
  -3   3   1 12821.9 469.270   1
  -3  -3   1 12153.0 423.432   8
  -3   3   1 12717.0 447.809  11
   3   3  -1 12899.4 299.868   1
   3   3   1 12520.8 393.068   1
  -3   3   2 18551.0 535.034  11
   3   3   2 18766.0 522.691   1
   3   3  -2 16833.2 244.180   1
  -3   3   2 18808.8 565.033   1
  -3  -3   2 18124.1 528.639   8
  -3   3   3 138488. 1481.36  11
  -3   3   3 136601. 1557.44   1
   3   3   3 137755. 1513.35   1
  -3  -3   3 136205. 1474.40   8
  -3   3   4 49081.8 912.232  11
  -3   3   4 49128.8 965.104   1
   3   3   4 48800.8 965.266   1
  -3   3   5 3517.36 260.221  11
  -3   3   5 3366.05 272.046   1
   3   3   5 3668.82 301.979   1
  -3   3   6 130697. 1692.77   1
  -3   3   6 130574. 1584.15  11
   3   3   6 129690. 1791.94   1
  -3   3   7 12465.4 548.966   1
   3   3   7 13093.7 618.814   1
  -3   3   7 12731.3 515.581  11
   3   3   8 4925.94 403.670   1
  -3   3   8 4827.36 336.085  11
  -3   3   8 4697.63 357.044   1
  -3   3   9 7288.02 434.084  11
   3   3   9 8259.11 547.356   1
  -3   3   9 7798.81 480.494   1
  -3   3  10 4302.70 353.394  11
   3   3  10 3978.65 406.155   1
  -3   3  10 3729.63 351.563   1
  -3   3  11 2111.00 257.022  11
  -3   3  11 2244.97 287.765   1
  -3  -3  11 2196.43 141.676   7
  -3   3  11 2097.68 148.188   3
   3   3  11 1496.63 288.944   1
  -3   3  12 2473.21 292.274  11
   3   3  12 2227.81 349.171   1
  -3  -3  12 2237.89 152.213   7
  -3   3  12 2116.28 158.455   3
   3   3  13 2873.15 396.948   1
  -3  -3  13 2778.92 176.534   7
  -3   3  13 2732.70 180.911   3
  -3   3  14 1923.49 160.230   3
  -3  -3  14 1871.45 153.158   7
  -3  -3 -15 3400.10 205.474   5
  -3  -3  15 3414.69 199.348   7
  -3   3  15 3360.56 205.149   3
  -3  -3  16 105.530 69.7682   7
  -3  -3 -16 49.2314 68.2556   5
  -3  -3 -17 542.313 94.1171   5
  -3  -3  17 487.910 86.7096   7
  -3  -3 -18 139.849 62.6062   5
   3  -3  18 205.075 50.7727   3
  -3  -3  18 200.790 63.2965   7
  -3  -3  18 212.628 60.7838   3
  -3  -3  19 57.3825 40.6733   7
  -3  -3 -19 64.2979 47.3018   5
  -3  -3  19 37.0048 42.4323   3
  -3  -3 -20 9.69721 27.1873   5
  -3  -3  20 52.0396 35.4522   3
   3   4   0 23.8228 55.7831   1
  -3   4   0-1.66656 90.2722  11
  -3  -4   0-8.77067 76.0463   8
   3   4  -1 3920.10 199.113   1
  -3  -4   1 4015.77 266.016   8
  -3   4   1 3755.00 294.384   1
  -3   4   1 3607.33 270.144  11
   3   4   1 4019.01 249.210   1
   3   4   2 27662.7 693.253   1
  -3   4   2 27250.9 770.453   1
  -3   4   2 28463.2 733.106  11
  -3  -4   2 27232.0 698.164   8
  -3   4   3 4219.24 288.340  11
   3   4   3 4277.41 304.033   1
  -3   4   3 4491.76 326.112   1
  -3   4   4 12049.8 545.076   1
   3   4   4 11940.4 522.708   1
  -3   4   4 12159.5 494.073  11
   3   4   5 50517.9 1132.14   1
  -3   4   5 51395.1 1149.40   1
  -3   4   5 50665.7 1022.56  11
  -3   4   6 57211.6 1120.07  11
  -3   4   6 57021.7 1244.33   1
   3   4   6 58544.9 1286.06   1
   3   4   7 10751.1 590.831   1
  -3   4   7 10838.7 505.876  11
  -3   4   7 10460.9 563.688   1
   3   4   8 9370.98 580.834   1
  -3   4   8 8841.11 475.316  11
  -3   4   8 8311.79 520.840   1
  -3   4   9 30705.6 1028.09   1
  -3   4   9 32587.5 939.424  11
   3   4   9 32044.9 1115.23   1
  -3   4  10 1376.34 230.253   1
  -3   4  10 2273.15 269.400  11
   3   4  10 1608.63 294.787   1
  -3  -4  10 2064.35 137.571   7
  -3   4  11 2241.12 310.199   1
  -3  -4 -11 2198.11 158.982   5
  -3   4  11 2295.55 286.329  11
   3   4  11 1651.31 288.542   1
  -3  -4  11 2335.92 150.264   7
   3   4  12 15662.5 879.607   1
  -3  -4 -12 14546.7 402.121   5
  -3   4  12 13741.3 752.466   1
  -3  -4  12 14630.5 378.106   7
  -3  -4 -13 520.148 98.3099   5
  -3  -4  13 378.921 76.9858   7
  -3  -4 -14 1980.47 162.118   5
  -3  -4  14 1896.77 148.269   7
  -3  -4  15 499.218 95.2033   7
  -3  -4 -15 626.322 106.323   5
  -3  -4  16-47.9078 57.8165   7
  -3  -4 -16 63.0813 67.9359   5
  -3  -4 -17 2609.05 159.404   5
  -3  -4  17 2617.02 159.038   7
  -3  -4 -18 5.29954 44.4102   5
  -3  -4  18 106.758 48.5846   7
  -3  -4  18 39.9309 48.2015   3
  -3  -4 -19 426.538 60.0622   5
  -3  -4  19 460.873 60.8068   7
  -3  -4  19 440.056 62.7303   3
  -3  -4  20 454.437 50.7332   3
  -3  -4  20 368.626 43.2837   7
   3   5   0 34.4526 58.6372   1
  -3   5   0-39.1517 98.8035  11
  -3  -5   0 21.6387 76.0044   8
  -3   5   1 4476.70 327.503  11
  -3  -5  -1 4008.23 276.589   8
  -3  -5   1 4562.07 303.507   8
   3   5   1 4962.92 308.597   1
  -3  -5  -2 13992.5 509.756   8
  -3   5   2 14756.4 633.424   1
  -3   5   2 14355.7 575.635  11
   3   5   2 14539.9 555.946   1
  -3   5   3 26189.3 855.817   1
  -3   5   3 26044.0 772.247  11
   3   5   3 25546.3 783.161   1
  -3   5   4 51148.4 1098.82  11
  -3   5   4 52423.5 1240.98   1
   3   5   4 51204.1 1160.79   1
  -3   5   5 3962.39 314.203  11
  -3   5   5 4285.62 371.054   1
   3   5   5 4436.35 367.948   1
  -3   5   6 6027.99 396.209  11
  -3   5   6 5931.94 450.954   1
   3   5   6 5398.38 425.216   1
  -3   5   7 11688.1 650.524   1
   3   5   7 12179.5 663.284   1
  -3   5   7 11931.9 562.705  11
  -3  -5  -8 36.0240 41.6326   5
  -3   5   8-60.5359 84.4093  11
  -3   5   8-91.1599 107.081   1
   3   5   9 14131.5 784.082   1
  -3   5   9 13851.2 744.639   1
  -3  -5  -9 13866.1 370.140   5
  -3  -5   9 14005.9 349.941   7
  -3   5   9 14703.8 658.083  11
  -3  -5   9 14012.2 344.109   6
   3  -5   9 13360.2 342.746   6
   3   5  10 8595.41 642.367   1
  -3  -5  10 9124.69 292.499   7
  -3   5  10 8828.53 530.262  11
  -3   5  10 8713.89 609.373   1
  -3  -5 -10 9079.64 309.906   5
   3  -5  10 9028.56 291.458   6
  -3  -5 -11 405.665 95.6256   5
  -3  -5  11 408.287 86.8711   7
   3   5  11 278.670 180.575   1
  -3   5  11 148.185 169.274   1
  -3  -5  12 2788.79 178.348   7
  -3  -5 -12 2707.28 188.418   5
  -3  -5 -13 129.946 68.3172   5
  -3  -5  13 132.476 73.5012   7
  -3  -5 -14 40.0265 66.3786   5
  -3  -5  14-20.3423 58.2823   7
  -3  -5 -15 681.894 101.919   5
  -3  -5  15 488.626 92.1654   7
  -3  -5 -16 289.536 74.4589   5
  -3  -5  16 225.720 64.5111   7
  -3  -5 -17-44.8346 53.7990   5
  -3  -5  17-10.1397 47.4283   7
  -3  -5  18-17.4620 38.1787   7
  -3  -5 -18 55.0456 46.7266   5
  -3  -5  18-24.2169 44.9308   3
  -3  -5  19 54.6822 31.5831   7
  -3  -5 -19 57.4755 30.9435   5
  -3  -5  19 24.9237 31.1766   3
  -3   6   0-0.83671 91.6777  11
  -3  -6   0 60.5932 78.5374   8
  -3   6   1 1078.27 197.050  11
  -3   6  -1 1356.90 206.900  11
   3   6   1 1190.62 172.387   1
  -3  -6  -1 1300.41 175.605   8
  -3   6   2 2871.25 284.271  11
  -3   6   2 2998.69 331.275   1
  -3  -6  -2 2886.80 248.067   8
   3   6   2 3033.71 289.106   1
  -3   6   3 2597.94 273.219  11
  -3   6   3 2828.40 322.505   1
   3   6   3 2778.93 288.618   1
  -3   6   4 2477.29 270.536  11
  -3   6   4 2431.41 313.619   1
   3   6   4 2716.88 298.591   1
  -3   6   5 738.616 154.109  11
   3   6   5 613.552 173.479   1
  -3   6   5 768.191 199.657   1
   3  -6  -6 4460.10 211.763   5
  -3  -6  -6 4483.13 206.539   5
  -3   6  -6 4415.88 191.054  10
  -3  -6   6 4399.72 197.463   4
  -3   6   6 4068.85 412.736   1
  -3   6   6 4334.29 358.304  11
   3   6   6 4008.03 400.127   1
   3  -6   6 4327.06 191.688   6
  -3  -6   7 165.606 50.5004   6
   3  -6   7 238.238 57.2116   6
  -3   6   7-12.4023 70.2654  11
  -3  -6  -7 227.653 64.2387   5
   3  -6  -7 120.725 58.8157   5
  -3  -6   7 150.855 58.1930   4
   3   6   7 149.596 134.743   1
  -3   6   8 13494.6 644.174  11
  -3   6   8 12548.4 742.830   1
   3  -6  -8 12604.2 365.634   5
   3   6   8 12250.1 740.373   1
  -3  -6  -8 12725.7 360.963   5
  -3  -6   8 12396.5 330.293   6
   3  -6   8 12747.7 344.206   6
  -3  -6  -9 592.712 104.255   5
   3  -6  -9 483.864 83.0049   5
  -3   6   9 622.923 204.460   1
   3   6   9 658.498 205.699   1
  -3  -6   9 550.102 84.2049   6
   3  -6   9 633.512 89.2210   6
   3  -6 -10 44771.7 692.857   5
  -3   6  10 44631.5 1454.85   1
  -3  -6  10 43925.1 654.105   7
   3   6  10 44906.1 1502.84   1
   3  -6  10 43816.3 658.259   6
  -3  -6 -10 44170.1 705.016   5
   3  -6 -11-32.5768 55.4116   5
  -3  -6 -11 49.0657 63.4514   5
  -3  -6  11 65.0578 51.6306   7
  -3  -6 -12 293.502 91.3721   5
  -3  -6  12 280.168 75.9975   7
   3  -6  12 252.009 63.3069   7
   3  -6  13 100.880 47.7114   7
  -3  -6 -13 15.9005 58.9107   5
  -3  -6  13 114.801 69.0938   7
  -3  -6 -14 251.044 86.5913   5
  -3  -6  14 305.381 75.4837   7
  -3  -6  15 2665.97 162.741   7
  -3  -6 -15 2450.73 163.913   5
  -3  -6 -16 113.446 62.1531   5
  -3  -6  16 129.144 61.8960   7
  -3  -6 -17 74.6069 46.1487   5
  -3  -6  17 17.9000 37.2941   7
  -3  -6 -18 635.625 65.3448   5
  -3  -6  18 574.154 62.1595   7
  -3  -6  18 641.764 62.8599   3
  -3   7   0 37.2088 91.8019  11
  -3  -7   0 28.8566 49.5790   9
  -3  -7   0-25.5377 51.8990   4
  -3   7  -1 1157.75 213.894  11
  -3  -7  -1 1214.62 112.489   4
  -3  -7   1 1307.25 115.650   4
  -3  -7   1 1311.83 113.437   9
  -3  -7  -1 1286.27 113.870   9
  -3   7   1 1319.65 223.621  11
  -3   7  -2 3026.43 331.988  11
  -3   7   2 3032.99 326.232  11
  -3   7  -2 3109.80 159.166  10
  -3  -7   2 3337.69 180.745   4
  -3  -7  -2 3251.89 168.810   9
  -3  -7   2 3286.91 169.826   6
   3  -7   3 141.406 54.5753   6
  -3  -7  -3 201.209 54.1621   5
  -3  -7  -3 174.162 59.0110   9
  -3  -7   3 208.850 54.6024   6
  -3   7  -3 169.983 50.6021  10
  -3   7   3 72.9397 125.521   1
   3   7   3 305.759 102.563   1
  -3   7   3 80.8647 94.8244  11
   3  -7   3 101.763 47.9918   4
  -3  -7   3 232.080 66.2190   4
   3   7   4 869.063 209.177   1
  -3   7   4 1047.39 201.436  11
   3  -7   4 1317.35 110.936   4
  -3  -7   4 1499.14 125.546   4
  -3  -7  -4 1282.25 117.184   5
  -3   7   4 1133.06 230.131   1
  -3   7  -4 1375.11 109.436  10
  -3  -7   4 1390.61 112.713   6
   3  -7   4 1129.66 110.492   6
  -3  -7  -4 1304.38 113.273   9
  -3  -7   5 9.79927 40.0714   6
   3  -7   5 34.8805 48.5334   6
  -3   7  -5-11.5258 43.3048  10
   3   7   5 178.932 110.422   1
   3  -7   5-11.2822 43.1836   4
  -3  -7   5 22.6129 44.9426   4
  -3  -7  -5 43.7386 45.5278   5
  -3   7   5 132.874 126.909   1
  -3   7   5-48.2930 108.464  11
  -3   7   6 3551.03 408.157   1
  -3   7  -6 3623.53 181.030  10
  -3  -7   6 3881.28 198.626   4
  -3  -7  -6 3990.13 207.677   5
  -3   7   6 3815.09 353.210  11
   3   7   6 3565.51 398.171   1
  -3  -7   6 3802.08 188.833   6
   3  -7   6 3930.00 194.282   6
  -3  -7   7 2112.86 144.951   6
   3   7   7 1963.33 311.834   1
  -3  -7   7 2029.61 147.833   4
  -3  -7  -7 2088.96 156.816   5
  -3   7   7 1864.22 327.009   1
   3  -7   7 2064.80 146.701   6
  -3  -7   8 909.869 99.0046   6
   3   7   8 912.431 227.651   1
  -3  -7  -8 1140.12 124.044   5
  -3   7   8 1366.69 275.887   1
   3  -7   8 1085.49 113.953   6
  -3  -7  -9 4128.19 223.769   5
  -3  -7   9 4528.95 211.496   6
   3  -7   9 4336.51 214.777   6
  -3  -7  10 1875.98 146.475   7
   3  -7  10 1951.54 151.821   6
  -3  -7 -10 1813.16 154.240   5
  -3  -7 -11 169.909 79.1263   5
  -3  -7  11 103.628 62.3763   7
  -3  -7 -12 77.9015 64.1985   5
  -3  -7  12 165.065 60.1028   7
   3  -7  12 70.8364 48.1826   7
  -3  -7 -13 152.102 71.4539   5
   3  -7  13 140.819 48.6362   7
  -3  -7  13 109.131 67.5456   7
  -3  -7 -14 157.144 65.0730   5
  -3  -7  14 117.224 52.5086   7
  -3  -7 -15 31.9910 46.7021   5
  -3  -7  15 52.0918 43.7347   7
  -3  -7  16 359.796 62.3020   7
  -3  -7 -16 262.087 57.8195   5
  -3  -7 -17 212.585 43.9284   5
  -3  -7  17 349.373 51.3997   7
  -3  -8   0-10.8310 49.9259   4
   3  -8   0-53.0601 40.3144   4
  -3   8   1 1151.82 221.677  11
  -3   8  -1 1335.17 110.912  10
  -3  -8   1 1297.66 122.607   4
  -3  -8  -1 1424.26 133.644   4
   3  -8   1 1495.94 122.680   4
  -3   8  -1 1443.97 249.010  11
  -3  -8   1 1395.71 121.262   6
  -3   8  -2 1205.13 240.086  11
  -3   8   2 920.502 191.960  11
  -3  -8  -2 1123.11 121.152   4
  -3  -8  -2 1071.90 113.933   9
   3  -8   2 1223.94 119.807   6
   3  -8   2 1149.91 110.284   4
  -3  -8   2 1109.69 121.658   4
  -3   8  -2 1031.26 100.022  10
  -3  -8   2 1259.17 113.924   6
  -3  -8  -3 1862.19 141.420   5
  -3   8  -3 1520.42 266.450  11
  -3  -8   3 2100.78 156.181   4
  -3  -8  -3 1761.65 134.773   9
  -3  -8  -3 2124.97 160.931   4
  -3   8  -3 1932.55 131.832  10
   3  -8   3 2078.78 145.528   4
  -3   8   3 1630.62 258.753  11
  -3  -8   3 1999.99 145.458   6
   3  -8   3 1999.61 146.617   6
   3  -8   4 749.516 94.3816   4
  -3   8  -4 561.235 170.927  11
  -3   8   4 449.199 157.123  11
  -3  -8  -4 755.244 99.5741   5
  -3  -8   4 701.020 91.9917   6
  -3  -8   4 784.312 100.114   4
  -3   8  -4 713.111 82.9622  10
   3  -8   4 832.000 99.0786   6
  -3   8  -5 2908.13 158.450  10
  -3   8   5 2988.76 408.343   1
  -3  -8   5 2993.62 183.898   4
  -3  -8  -5 2791.04 179.223   5
  -3  -8   5 2814.24 167.537   6
   3  -8   5 3013.58 177.938   6
   3  -8   6 85.7630 56.0291   6
  -3  -8   6 139.617 57.4964   6
  -3  -8  -6 122.823 58.4187   5
  -3  -8   6 158.053 61.8087   4
  -3  -8  -7 3592.25 209.493   5
  -3  -8   7 3759.23 202.513   4
  -3  -8   7 3449.28 184.478   6
   3  -8   7 3969.94 207.173   6
  -3  -8   8 1000.84 104.704   6
  -3  -8  -8 852.170 116.432   5
   3  -8   8 797.544 104.339   6
  -3  -8  -9 331.311 85.1523   5
  -3  -8   9 257.475 62.5920   6
   3  -8   9 308.873 77.2781   6
  -3  -8 -10 235.771 83.7784   5
  -3  -8  10 358.067 76.6178   7
   3  -8  10 283.424 76.2887   6
  -3  -8 -11 350.914 85.0526   5
  -3  -8  11 420.866 75.6841   7
  -3  -8  12 378.352 78.3326   7
   3  -8  12 338.220 62.6851   7
  -3  -8 -12 387.653 87.6461   5
  -3   8 -13-11.3813 33.4829   2
  -3  -8 -13 59.7010 59.8178   5
  -3  -8  13-7.09483 47.8608   7
   3  -8  13-10.3293 38.0569   7
  -3  -8 -14 28.3774 54.8557   5
  -3  -8  14 106.624 50.4752   7
   3  -8  14 148.208 37.4708   7
  -3  -8  15 4.71982 33.9387   7
  -3  -8 -15-11.3897 37.9857   5
  -3  -8 -16 47.6733 32.4907   5
  -3  -8  16 99.1093 34.2912   7
   3  -9   0-72.8893 45.5162   4
  -3  -9   0 50.5578 48.9738   6
  -3  -9   0-21.7050 70.1046   4
  -3  -9  -1 1025.46 119.638   4
   3  -9   1 839.377 103.512   4
   3  -9  -1 973.820 103.457   4
  -3  -9   1 1137.23 126.064   4
   3  -9   1 884.738 108.417   6
  -3  -9   1 851.094 99.6665   6
  -3  -9   2 37.6569 44.4015   6
  -3  -9  -2-25.9950 67.9471   4
   3  -9   2 41.3655 46.2164   4
  -3  -9   2-5.96486 55.6977   4
   3  -9   2-50.1385 57.6464   6
  -3  -9   3 1277.67 132.736   4
  -3  -9  -3 1331.61 142.149   4
   3  -9   3 1266.74 123.340   4
  -3  -9   3 1290.88 120.971   6
   3  -9   3 1228.14 120.387   6
  -3  -9   4 4794.23 233.983   4
  -3  -9  -4 5024.46 249.072   4
  -3  -9   4 4897.54 219.184   6
   3  -9   4 4721.39 225.172   6
  -3  -9   5 4339.42 222.183   4
  -3  -9  -5 4529.05 241.008   4
  -3  -9   5 4117.30 201.895   6
   3  -9   5 4093.12 207.355   6
  -3  -9   6-23.6385 45.2203   6
   3  -9   6 24.9125 57.3245   6
  -3  -9  -6-14.3508 63.6196   5
  -3  -9   6-73.3389 55.7284   4
  -3  -9  -6 59.4411 71.6908   4
  -3  -9  -7 175.293 73.1131   5
  -3  -9   7 274.010 68.7423   6
   3  -9   7 192.198 62.8521   6
  -3  -9  -8 175.994 65.9546   5
  -3  -9   8 158.361 59.6182   6
   3  -9   8 188.976 60.9054   6
  -3  -9  -9 933.786 115.135   5
  -3  -9   9 1186.91 111.683   7
  -3  -9   9 966.789 99.8122   6
   3  -9   9 950.037 105.012   6
  -3  -9 -10 241.790 74.5438   5
  -3  -9  10 298.051 70.8890   7
  -3  -9 -11 109.683 61.6445   5
  -3  -9  11-26.9477 53.5869   7
  -3  -9 -12 62.0998 53.0690   5
  -3  -9  12 139.033 50.4912   7
   3  -9  12 171.454 45.3553   7
   3  -9  13 457.708 52.3445   7
  -3   9 -13 312.742 44.8296   2
  -3  -9  13 415.073 60.0076   7
  -3  -9 -13 420.895 66.9199   5
  -3  -9 -14 618.897 67.4702   4
  -3  -9  14 618.016 63.5428   7
  -3  -9 -15 137.861 32.5843   4
  -3  -9  15 227.706 36.9626   7
  -3 -10   0-2.22206 43.2497   6
   3 -10   0 12.5209 42.6937   4
  -3 -10   0-28.2428 62.9013   4
   3 -10   0-30.5370 56.3771   6
   3 -10   1-22.0961 50.3803   6
  -3 -10   1-53.1973 57.7456   6
   3 -10   1 11.3492 39.5077   4
   3 -10  -1 26.1975 42.1865   4
  -3 -10  -1 37.0472 52.8738   6
  -3 -10   1 57.2275 57.5810   4
  -3 -10  -1-26.8939 68.5570   4
   3 -10  -1-23.4649 61.0305   6
   3 -10   2 543.742 81.5360   4
   3 -10   2 690.669 93.5174   6
  -3 -10   2 552.617 97.7429   4
  -3 -10   2 560.930 86.1856   6
  -3 -10  -2 525.394 101.906   4
  -3 -10  -2 435.509 82.4338   6
  -3 -10   3 4336.01 219.764   4
  -3 -10  -3 4779.26 236.262   4
  -3 -10   3 4014.30 194.572   6
   3 -10   3 4153.85 203.943   6
  -3 -10   4 512.890 80.4000   6
   3 -10   4 454.205 78.6698   6
  -3 -10   4 422.514 87.1208   4
  -3 -10  -4 571.461 104.779   4
  -3 -10  -5 2899.32 190.314   4
  -3 -10   5 2640.52 166.571   4
   3 -10   5 2495.44 155.870   6
  -3 -10   5 2531.66 152.461   6
   3 -10   6 629.927 88.4639   6
  -3 -10  -6 620.081 98.7480   4
  -3 -10   6 729.374 84.7429   6
  -3 -10  -7 31.4393 66.2456   4
  -3 -10   7 58.4404 44.7369   6
   3 -10   7 37.9835 44.6584   6
  -3 -10  -8 96.7980 61.9051   4
  -3 -10   8 121.663 54.0271   7
  -3 -10   8 178.649 53.7882   6
   3 -10   8 65.4006 45.8550   6
  -3 -10  -9 1233.12 117.996   4
  -3 -10   9 1057.83 95.1134   7
   3 -10   9 1167.43 100.587   6
  -3 -10 -10 94.0176 54.7075   4
  -3 -10  10 29.5219 42.9383   7
  -3 -10 -11 903.750 85.1275   4
  -3 -10  11 872.603 75.9653   7
   3 -10  11 797.962 68.7703   7
  -3  10 -12 51.3422 26.4954   2
  -3 -10 -12 35.1109 37.1322   4
  -3 -10  12 16.3003 27.0263   7
   3 -10  12 18.6418 21.7875   7
  -3 -10 -13 45.3570 26.9482   4
  -3 -10  13 1.06795 22.3941   7
   3 -11   0 52.1669 50.7531   6
  -3 -11   0-33.0297 59.0872   4
  -3 -11   0 20.7062 38.4420   6
  -3 -11   1 56.8228 44.8736   6
   3 -11   1 66.3170 49.8768   6
   3 -11  -1 20.8398 48.0387   6
  -3 -11  -1 40.1177 42.4648   6
  -3 -11   1 29.3367 53.4061   4
  -3 -11  -1 95.2595 61.1201   4
  -3 -11   2-13.9863 38.3306   6
   3 -11   2-11.6556 38.7993   6
  -3 -11  -2 24.8016 43.9069   6
  -3 -11   2 95.0865 56.4245   4
  -3 -11  -2 97.7531 54.8994   4
   3 -11  -2-16.0085 45.8979   6
  -3 -11   3-30.7877 42.4905   6
   3 -11   3 35.8530 47.1035   6
  -3 -11  -3 12.2379 38.3537   6
   3 -11  -3-40.8564 49.4071   6
  -3 -11   3-12.3586 45.6067   4
  -3 -11  -3-40.7643 55.1219   4
   3 -11   4 379.935 68.8112   6
  -3 -11  -4 231.574 55.7249   6
  -3 -11   4 237.209 65.3247   4
   3 -11  -4 295.760 65.3414   6
  -3 -11  -4 258.248 65.9634   4
  -3 -11   4 216.135 55.5495   6
  -3 -11  -5 80.1916 38.7410   6
  -3 -11  -5 102.324 53.2068   4
  -3 -11   5 67.2436 38.8176   6
   3 -11   5 65.8442 43.6687   6
  -3 -11  -6 749.124 87.8398   4
  -3 -11   6 691.907 71.0044   7
  -3 -11   6 660.122 70.0980   6
   3 -11   6 638.811 74.0608   6
  -3 -11  -6 533.873 67.9090   6
  -3 -11  -7 207.282 52.8345   4
  -3 -11   7 141.478 40.6881   7
  -3 -11   7 111.957 37.8342   6
   3 -11   7 114.404 44.6675   6
  -3 -11  -8 92.7000 50.5879   4
  -3 -11   8 8.69066 28.4592   7
  -3 -11   9 400.966 48.1505   7
  -3 -11  -9 392.635 57.3221   4
  -3 -11 -10 110.723 36.9681   4
  -3 -11  10 109.335 30.1212   7
   3 -11  10 108.083 30.1779   7
  -3  11 -10 163.466 35.8824   2
  -3 -12   0 21.9586 30.6599   6
   3 -12   0-24.0029 31.0909   6
  -3 -12   0 4.33077 35.3206   4
  -3 -12   1 188.752 42.0773   6
   3 -12   1 184.013 44.4360   6
  -3 -12  -1 148.603 37.9241   6
   3 -12  -1 214.714 48.1689   6
  -3  12  -1 130.108 32.4591   2
  -3 -12   1 182.506 49.7174   4
  -3 -12  -1 166.920 50.5545   4
  -3 -12   2 632.740 59.3691   6
  -3 -12  -2 807.636 79.3471   4
  -3 -12   2 732.792 74.8271   4
   3 -12   2 719.282 68.4347   6
  -3 -12  -2 592.269 59.1088   6
   3 -12  -2 612.680 64.5193   6
  -3 -12  -3 30.1438 28.2689   6
   3 -12  -3 17.3388 30.6049   6
  -3 -12  -3-10.7898 34.6629   4
  -3 -12   3 7.21539 25.2812   6
   3 -12   3-16.2728 27.5845   6
  -3 -12  -4 45.7817 28.2701   6
   3 -12  -4 18.0707 28.6199   6
  -3 -12  -4 5.29631 36.3350   4
  -3 -12   4-6.81244 20.6475   6
   3 -12   4 5.98986 26.7586   6
  -3 -12  -5-49.0822 37.2616   4
   3 -12  -5 12.2602 24.8624   6
  -3 -12   5-35.4480 22.9419   6
   3 -12   5 10.7531 25.4394   6
   3 -12  -6 86.6556 28.8812   6
  -3  12  -6 83.6991 32.1237   2
  -3 -12  -6 164.019 36.7362   4
   3 -12   6 117.798 29.3135   6
  -3  12  -7 274.540 39.4894   2
  -3 -12  -7 351.068 43.6394   4
  -4   0   0 27814.9 516.456  11
  -4   0   1-10.6943 55.1145  11
  -4   0  -1-2.59324 40.8722  11
  -4   0  -2 113883. 970.728  11
  -4   0   2 119109. 1181.85  11
  -4   0   3-33.2704 57.3993  11
  -4   0  -3 25.3837 37.1688  11
  -4   0   3-9.48980 66.8181   8
  -4   0  -4 510.602 70.9153  11
  -4   0   4 558.908 104.597  11
  -4   0   4 489.601 102.091   8
  -4   0  -5-2.19135 27.5560  11
  -4   0   5-12.0853 87.0424  11
  -4   0   6 4243.09 294.247  11
  -4   0   7-19.8219 98.6840  11
  -4   0   8 4973.10 357.417  11
  -4   0   9-128.796 122.386  11
  -4   0  10 13645.8 652.519  11
  -4   0  11 78.2029 97.7099  11
  -4   0  11-21.7734 47.2709   7
  -4   0  12 12775.2 688.469  11
  -4   0  12 13403.4 359.074   7
  -4   0  12 13185.7 362.612   3
  -4   0  13 22.1882 57.2808   7
  -4   0  13-12.7264 58.5893   3
  -4   0  14 596.201 93.6377   7
  -4   0  14 619.167 93.9679   3
  -4   0  15-55.5171 66.3301   7
  -4   0  15 41.5965 66.1793   3
  -4   0  16 1579.22 140.929   7
  -4   0  16 1803.26 156.433   3
  -4   0  17 37.7053 56.8651   7
  -4   0  17 6.54782 56.5605   3
  -4   0 -18 498.983 68.4719   9
  -4   0  18 558.568 91.5639   3
  -4   0  19 7.84661 42.4733   3
  -4   0 -20 992.194 74.6789   5
  -4   1   0 21757.3 503.033  11
  -4  -1   0 21242.4 413.085  11
  -4  -1   1 205885. 1401.58  11
  -4   1   1 206194. 1590.54  11
  -4   1  -1 204557. 1509.89  11
  -4  -1  -1 207640. 1167.92  11
  -4  -1  -2 69791.6 602.433  11
  -4  -1   2 69568.9 890.419  11
  -4  -1   2 72173.7 1008.44   8
  -4   1  -2 70052.1 882.210  11
  -4   1   2 69816.8 969.042  11
  -4  -1  -3 10042.7 194.679  11
  -4   1   3 9677.62 380.442  11
  -4  -1   3 10122.4 373.316  11
  -4  -1   3 9887.13 386.254   8
  -4   1   3 10104.4 334.777   8
  -4   1  -3 10033.1 342.205  11
  -4   1   4 37178.4 645.516   8
  -4  -1   4 36256.6 754.244   8
  -4  -1   4 36197.1 744.105  11
  -4   1   4 36010.4 755.560  11
  -4  -1   5 25246.3 659.162  11
  -4   1   5 25245.1 561.738   1
  -4   1   5 25522.7 671.892  11
  -4   1   6 68259.7 1153.03  11
  -4  -1   6 65383.6 1130.19  11
  -4   1   6 65858.0 928.260   1
  -4  -1   7 7376.88 410.890  11
  -4   1   7 6731.50 389.563  11
  -4   1   7 6839.39 314.600   1
  -4   1   8 73568.5 1335.98  11
  -4  -1   8 71817.1 1345.18  11
  -4   1   9 1933.54 243.609  11
  -4  -1   9 2231.47 259.475  11
  -4  -1  10 914.949 197.231  11
  -4   1  10 777.132 187.250  11
  -4  -1  11 1167.88 213.676  11
  -4   1  11 1155.76 109.353   7
  -4  -1  11 1038.42 102.502   7
  -4   1  11 1121.67 107.076   3
  -4   1  11 799.964 180.073  11
  -4   1  12 5627.90 469.309  11
   4   1  12 6183.45 537.379   1
  -4   1  12 5986.30 244.100   7
  -4  -1  12 6122.09 244.116   7
  -4   1  12 6121.61 250.689   3
  -4   1  13 1946.41 291.115  11
  -4   1  13 1892.29 145.772   7
  -4  -1  13 1680.63 139.112   7
  -4   1  13 1709.49 140.917   3
   4   1  13 1922.57 339.771   1
  -4   1  14 231.091 79.1693   7
  -4  -1  14 363.272 82.4508   7
  -4   1  14 374.123 82.3492   3
  -4  -1  14 260.911 79.0400   3
  -4  -1  15 1127.91 127.764   3
  -4   1  15 1261.05 125.840   7
  -4  -1  15 1200.73 130.027   7
  -4   1  15 1243.76 133.118   3
  -4  -1 -16 4404.37 199.307   9
  -4  -1  16 4620.70 224.132   7
  -4   1  16 4289.20 222.642   3
  -4  -1  16 4686.67 229.695   3
  -4  -1 -17 279.812 61.7379   9
  -4  -1  17 286.297 73.3809   7
  -4   1  17 347.239 80.3228   3
  -4  -1  17 345.273 84.7132   3
  -4  -1  18-55.2543 53.1738   7
  -4   1  18-7.84275 61.9559   3
  -4  -1  18 55.1915 63.5217   3
  -4  -1 -19 12.9266 46.8833   5
  -4   1 -19 43.6582 31.5208   9
  -4  -1  19 19.3577 40.9274   3
  -4  -1 -20 68.0104 34.4952   5
  -4   1 -20 1.47708 27.6519   5
  -4  -1  20 94.5677 44.2747   3
  -4  -2   0 88700.9 827.498  11
  -4   2   0 88393.8 1130.62  11
  -4   2   1 4224.89 256.804  11
  -4   2  -1 4399.00 257.286  11
   4   2  -1 4598.58 176.548   1
  -4  -2  -1 4626.75 160.258  11
  -4  -2   1 4313.31 208.477  11
  -4  -2   2 5423.20 263.365  11
  -4   2  -2 5890.51 296.224  11
  -4   2   2 6064.50 314.176  11
  -4  -2   2 5560.71 309.591   8
  -4   2   2 5962.62 227.364   8
  -4   2   3 1156.92 148.517  11
  -4  -2   3 1315.61 150.124  11
  -4   2   3 1335.31 109.740   8
  -4  -2   3 1395.55 177.264   8
  -4   2   4 88853.1 1211.39   1
  -4   2   4 93002.0 1278.91  11
  -4  -2   4 89388.0 1201.20  11
  -4  -2   4 92006.1 1284.11   8
  -4  -2   5 547.752 119.333  11
  -4   2   5 423.375 112.818  11
  -4   2   5 321.563 97.5963   1
  -4   2   6 66716.1 1178.43  11
  -4  -2   6 67723.7 1186.99  11
  -4   2   6 65795.0 1096.49   1
  -4  -2   7 5930.12 379.042  11
  -4   2   7 5671.92 368.062  11
  -4   2   7 5865.20 346.325   1
  -4  -2   8 646.024 166.531  11
  -4   2   8 476.024 131.197  11
  -4   2   8 308.673 103.892   1
  -4   2   9 15209.8 652.513  11
   4   2   9 15207.1 742.783   1
  -4   2  10 1271.20 207.352  11
  -4   2  10 1232.72 109.758   7
  -4  -2  10 1224.58 105.692   7
  -4   2  10 1271.72 111.319   3
   4   2  10 1163.59 244.058   1
  -4   2  11 588.002 166.308  11
  -4   2  11 535.096 85.1061   7
   4   2  11 565.194 195.995   1
  -4  -2  11 592.567 84.0272   7
  -4   2  11 591.927 91.9667   3
  -4   2  12-1.07888 114.962  11
  -4   2  12 0.30035 55.9936   7
  -4  -2  12 44.1977 48.6785   7
  -4   2  12 165.003 70.0192   3
  -4   2  13 9040.51 604.618  11
   4   2  13 10567.0 739.375   1
  -4   2  13 10339.5 334.257   7
  -4  -2  13 10504.2 328.583   7
  -4   2  13 9824.69 332.263   3
  -4  -2 -14 753.429 96.5062   9
  -4  -2  14 685.391 101.864   7
  -4   2  14 634.152 108.217   3
  -4  -2 -15 1895.03 138.068   9
  -4  -2  15 1913.08 152.951   7
  -4   2  15 1994.83 163.506   3
  -4  -2  16 673.197 105.672   7
  -4   2  16 439.605 89.2842   3
  -4  -2  16 573.135 96.1862   3
  -4  -2 -17 3664.35 196.763   5
  -4  -2  17 3672.62 193.310   7
  -4  -2  17 3482.74 191.113   3
  -4  -2 -18 372.560 73.0688   5
  -4  -2  18 263.745 67.7137   7
  -4  -2  18 309.991 68.7352   3
  -4  -2  19 2894.73 143.752   7
  -4  -2  19 2915.30 144.236   3
  -4  -2 -19 2956.37 143.110   5
  -4  -2 -20 452.249 53.7765   5
  -4   2 -20 414.947 45.3024   5
  -4  -2  20 482.758 57.3511   3
   4   3   0 49671.3 725.681   1
  -4   3   0 52003.2 965.097  11
  -4   3  -1 10053.3 431.749  11
  -4  -3   1 10138.3 433.839   8
  -4   3   1 10600.6 440.160  11
   4   3   1 10456.9 378.447   1
  -4   3  -2 2179.51 211.532  11
  -4   3   2 2120.53 209.510  11
   4   3   2 1918.67 187.935   1
  -4  -3   2 1864.03 207.735   8
  -4   3   3 15866.5 555.831  11
   4   3   3 15334.6 536.668   1
  -4   3   3 16237.8 581.431   1
  -4  -3   3 15471.9 556.537   8
  -4   3   4 12524.5 508.303  11
  -4   3   4 12634.2 518.860   1
   4   3   4 13122.1 533.347   1
  -4  -3   4 12362.3 509.365   8
  -4   3   5 74160.9 1257.62  11
   4   3   5 70991.0 1311.83   1
  -4   3   5 71787.2 1257.82   1
  -4   3   6 24239.7 749.948  11
  -4   3   6 23876.7 753.555   1
   4   3   6 24209.8 821.063   1
   4   3   7 2330.74 280.994   1
  -4   3   7 2660.78 266.880  11
  -4   3   7 2272.21 252.975   1
  -4   3   8 3679.69 317.498  11
  -4   3   8 3573.65 319.609   1
   4   3   8 3388.45 359.412   1
  -4   3   9 5804.71 420.924  11
   4   3   9 6075.49 492.388   1
  -4   3   9 6062.69 428.396   1
  -4  -3 -10 24039.1 452.383   9
  -4   3  10 26061.0 910.164  11
   4   3  10 24748.0 1024.20   1
  -4  -3  10 25654.4 465.412   7
  -4   3  10 25904.8 493.771   3
   4   3  11 590.699 188.673   1
  -4   3  11 198.825 133.342  11
  -4  -3 -11 544.802 84.7498   9
  -4  -3  11 493.065 81.7652   7
  -4   3  11 649.292 93.3641   3
  -4   3  12 1909.82 269.055  11
  -4  -3 -12 1797.68 136.016   9
  -4  -3  12 1891.73 142.225   7
  -4   3  12 1831.50 149.777   3
   4   3  12 1901.84 336.565   1
  -4  -3 -13 2159.59 146.498   9
  -4  -3  13 2234.41 161.867   7
  -4   3  13 1978.20 157.691   3
  -4  -3 -14 157.730 55.0266   9
  -4  -3  14 82.1655 60.6393   7
  -4  -3 -15 2798.69 186.995   5
  -4  -3  15 2585.82 170.209   7
  -4  -3  16 897.595 108.195   7
  -4  -3 -16 976.876 118.524   5
  -4  -3 -17 42.4863 61.5503   5
  -4  -3  17 79.7781 65.0809   7
  -4  -3  17 28.6514 52.1138   3
  -4  -3  18 1996.73 131.206   7
  -4  -3  18 1895.83 129.119   3
  -4  -3 -18 2068.77 134.287   5
  -4  -3 -19 106.268 44.5123   5
  -4  -3  19 63.8043 39.6169   7
  -4  -3  19 48.2263 40.3075   3
  -4  -3 -20 666.301 56.5884   5
  -4  -3  20 730.424 61.1807   3
  -4   4   0 6265.67 380.350  11
  -4  -4   0 6412.59 368.601   8
   4   4   0 6509.82 286.066   1
   4   4   1 3855.94 249.606   1
  -4   4   1 3824.61 294.546  11
  -4   4  -1 3742.27 301.449  11
  -4  -4   1 3669.17 289.244   8
   4   4   2 8707.45 402.228   1
  -4   4   2 8969.91 451.444  11
  -4  -4   2 8853.30 439.876   8
  -4   4  -2 9311.24 461.401  11
  -4   4   3 56519.1 1127.08  11
  -4   4   3 55622.7 1194.43   1
   4   4   3 55439.9 1084.07   1
  -4  -4   3 55566.7 1111.60   8
   4   4   4 13526.4 573.903   1
  -4   4   4 12731.4 579.504   1
  -4   4   4 13683.0 567.940  11
  -4   4   5 1972.71 228.683  11
   4   4   5 1763.14 240.619   1
  -4   4   5 1670.14 227.394   1
  -4   4   6 15881.2 637.590  11
   4   4   6 15616.1 692.713   1
  -4   4   6 17751.7 718.594   1
  -4   4   7 2832.59 281.470  11
  -4   4   7 2658.25 295.583   1
   4   4   7 2401.20 299.404   1
  -4   4   8 27248.9 889.482  11
   4   4   8 26924.9 1009.02   1
  -4   4   8 26926.2 944.864   1
  -4  -4  -9 1472.81 116.186   9
   4   4   9 1431.64 261.514   1
  -4   4   9 1282.75 215.350  11
  -4  -4   9 1494.97 117.428   7
  -4   4   9 1121.49 217.686   1
  -4   4  10 5997.75 450.904  11
  -4  -4 -10 6419.19 237.394   9
  -4   4  10 7036.32 521.018   1
   4   4  10 6252.53 546.073   1
  -4  -4  10 6810.48 251.077   7
  -4   4  11 197.937 121.213  11
  -4  -4 -11 356.128 72.3420   9
  -4  -4  11 323.044 67.3132   7
   4   4  11 239.073 134.146   1
  -4  -4 -12 328.564 67.7598   9
  -4  -4 -12 417.458 86.1050   5
  -4  -4  12 206.423 73.2258   7
  -4   4  12 107.779 113.369  11
  -4  -4 -13 1370.33 142.267   5
  -4  -4  13 1242.02 126.087   7
  -4  -4 -14 3178.76 199.123   5
  -4  -4  14 3191.64 188.015   7
  -4  -4 -15 2247.17 168.740   5
  -4  -4  15 2298.69 160.274   7
  -4  -4 -16 3748.81 200.795   5
  -4  -4  16 3930.27 198.270   7
  -4  -4 -17 67.5442 64.2252   5
  -4  -4  17 31.6922 50.6552   7
  -4  -4  17 51.9200 48.1927   3
  -4  -4 -18 3249.44 156.105   5
  -4  -4  18 3193.25 151.316   7
  -4  -4  18 3017.46 145.050   3
  -4  -4 -19 71.3503 37.8363   5
  -4  -4  19 30.8552 36.7688   7
  -4  -4  19 122.980 38.2356   3
  -4  -5   0 563.666 142.413   8
  -4   5   0 438.117 149.175  11
  -4   5  -1 34652.1 964.170  11
  -4   5   1 33912.3 946.674  11
  -4  -5   1 32436.1 874.565   8
  -4  -5  -1 33381.7 874.221   8
  -4  -5  -2 219.759 93.3606   8
  -4   5  -2 84.3779 85.3703  11
  -4   5   2 211.761 116.884  11
   4   5   2 96.4138 82.0077   1
  -4  -5   2 120.487 107.224   8
  -4   5   3 9949.97 515.302  11
  -4   5   3 10000.7 566.615   1
   4   5   3 10302.3 503.551   1
  -4   5   4 784.976 166.680  11
  -4   5   4 669.888 169.204   1
   4   5   4 655.344 153.102   1
   4   5   5 6030.24 437.029   1
  -4   5   5 6721.76 480.648   1
  -4   5   5 6857.65 445.720  11
   4   5   6 5352.61 435.652   1
  -4   5   6 5573.57 405.866  11
  -4   5   6 5383.14 445.360   1
   4   5   7 556.138 162.554   1
  -4   5   7 729.280 159.314  11
  -4   5  -7 879.481 90.1859  10
  -4  -5  -7 833.962 98.0085   5
  -4   5   7 454.857 145.170   1
   4   5   8-34.2367 91.2661   1
  -4  -5  -8 90.2773 56.4767   5
  -4  -5  -8 133.091 53.2329   9
  -4   5   8 121.337 93.4835   1
  -4  -5   8 147.472 53.4928   7
   4  -5   8 129.234 52.4051   6
   4   5   9 757.269 208.707   1
  -4   5   9 1026.70 174.316  11
  -4  -5  -9 1038.06 100.881   9
  -4  -5  -9 1200.34 125.231   5
  -4  -5   9 878.724 99.3203   7
  -4   5   9 582.667 181.198   1
   4  -5   9 969.191 101.243   6
   4   5  10 4772.23 491.605   1
  -4   5  10 4918.16 426.169  11
  -4   5  10 4382.51 441.606   1
  -4  -5 -10 4945.84 238.112   5
  -4  -5 -10 4859.07 207.486   9
  -4  -5  10 4878.02 218.652   7
  -4  -5 -11 571.224 100.043   5
  -4  -5  11 707.495 102.435   7
  -4  -5 -12 13888.4 400.675   5
  -4  -5  12 13684.6 373.144   7
  -4  -5 -13 3641.01 216.551   5
  -4  -5  13 3458.53 191.989   7
  -4  -5  14 471.671 84.3490   7
  -4  -5 -14 554.602 109.522   5
  -4  -5  15 998.064 111.563   7
  -4  -5 -15 979.476 120.188   5
  -4  -5 -16-25.7242 66.2160   5
  -4  -5  16 0.48722 49.8567   7
  -4  -5 -17 193.335 58.0702   5
  -4  -5  17 118.391 49.0212   7
  -4  -5  17 251.904 61.3394   3
  -4  -5 -18 970.877 83.7884   5
  -4  -5  18 1028.91 83.8882   7
  -4  -5  18 848.380 73.6402   3
  -4  -5 -19 985.333 66.0171   5
  -4  -5  19 1206.98 71.8836   7
  -4   6   0 16870.4 733.525  11
  -4  -6   0 16499.9 651.176   8
  -4   6   1 11330.2 598.650  11
  -4   6  -1 11377.7 606.686  11
  -4  -6  -1 11373.6 536.043   8
  -4   6  -2 2650.25 312.711  11
  -4   6   2 2539.13 288.903  11
  -4  -6  -2 2595.97 260.137   8
  -4   6  -3 8998.12 557.351  11
  -4   6   3 8983.48 534.438  11
  -4  -6  -3 8838.95 475.909   8
   4   6   3 8707.61 501.618   1
  -4   6   4 700.796 160.896  11
  -4   6   4 343.214 154.440   1
  -4   6  -4 588.747 77.2358  10
   4   6   4 525.188 149.495   1
  -4  -6  -4 470.421 123.653   8
   4  -6   5 125.563 47.7749   6
  -4   6  -5 210.082 55.8511  10
  -4  -6  -5 217.602 62.8943   5
  -4  -6  -5 155.229 59.0830   9
  -4   6   5 182.362 101.960  11
   4   6   5 3.13413 85.6208   1
  -4  -6   5 56.6565 50.5888   4
   4  -6   6 118.553 43.4249   6
  -4   6   6 86.9094 83.0332  11
  -4   6  -6 90.7405 43.5920  10
  -4  -6   6 42.5132 40.8036   4
  -4  -6  -6 18.7657 42.5481   9
  -4  -6  -6 49.9962 52.6188   5
   4   6   6-1.14690 98.2649   1
  -4   6   6-111.287 101.299   1
  -4  -6  -7 1391.13 125.022   5
  -4   6  -7 1590.23 126.912  10
  -4  -6  -7 1545.07 124.988   9
  -4  -6   7 1447.61 118.430   4
  -4   6   7 1043.22 206.116  11
   4   6   7 1356.91 243.277   1
  -4  -6   7 1462.02 111.819   6
   4  -6   7 1566.70 121.353   6
  -4   6   7 1523.34 267.627   1
  -4  -6  -8 735.888 86.1312   9
   4   6   8 123.699 149.665   1
  -4   6   8 505.944 186.209   1
  -4  -6   8 663.908 87.3228   7
  -4   6   8 346.099 139.974  11
  -4  -6   8 454.152 71.9136   6
   4  -6   8 586.122 87.1083   6
  -4  -6  -8 672.069 99.9906   5
  -4   6   9-171.626 119.326  11
  -4  -6  -9-6.78178 62.8072   5
  -4   6   9-8.27958 74.9957   1
  -4  -6   9 17.1019 50.1087   7
   4  -6   9 55.0888 50.3172   6
  -4  -6 -10 105.812 66.0202   5
  -4  -6  10 250.311 74.6469   7
  -4  -6 -11 1791.10 157.999   5
  -4  -6  11 1785.26 141.856   7
  -4   6 -12 1305.96 109.721   2
  -4  -6  12 1351.89 123.825   7
  -4  -6 -12 1315.00 140.107   5
  -4  -6 -13 6.43494 67.9265   5
  -4  -6  13 22.6126 49.2179   7
  -4  -6 -14 63.8919 72.8114   5
  -4  -6  14 110.074 61.5964   7
  -4  -6 -15 3381.48 185.508   5
  -4  -6  15 3121.84 166.849   7
  -4  -6 -16 380.221 76.0968   5
  -4  -6  16 215.430 59.7354   7
  -4  -6 -17 31.2805 37.4153   5
  -4  -6  17 53.6443 37.7146   7
  -4  -6  17 50.1951 35.4646   3
  -4  -6 -18 58.8582 31.1446   5
  -4  -6  18 48.6477 29.3473   7
  -4  -6  18-3.53811 21.8641   3
  -4  -7   0-7.69837 52.1771   9
  -4  -7   0 36.3686 38.7392   4
  -4   7  -1 5655.64 468.477  11
  -4   7   1 5401.36 445.286  11
  -4  -7   1 5518.90 231.865   9
  -4  -7  -1 5952.05 236.313   9
  -4  -7   1 5698.96 235.238   4
  -4  -7  -1 5656.14 240.150   4
  -4   7   2 4258.85 400.746  11
  -4   7  -2 3167.42 360.258  11
  -4  -7   2 3770.27 200.110   9
  -4  -7  -2 3613.16 187.201   9
  -4  -7   2 3675.19 189.262   4
  -4   7  -2 3745.60 186.319  10
   4  -7   2 3638.17 178.763   6
   4  -7   3 208.152 61.6866   6
  -4   7   3 253.977 113.219  11
  -4   7  -3 199.862 62.9113  10
  -4  -7  -3 204.852 64.5947   9
  -4  -7   3 195.596 49.5718   6
  -4  -7   3 149.987 53.3928   4
  -4   7  -3 7.04241 109.725  11
  -4  -7  -3 244.594 63.9262   5
  -4  -7   4 422.637 68.5537   6
   4  -7   4 362.296 71.1702   6
  -4   7  -4 375.425 72.6285  10
  -4   7   4 377.345 130.959  11
  -4  -7  -4 515.062 77.0182   5
  -4   7  -4 299.433 125.840  11
  -4  -7  -4 372.994 75.9295   9
  -4  -7   4 350.427 73.8913   4
  -4  -7   5 661.443 84.7519   6
   4  -7   5 675.807 88.0874   6
  -4   7  -5 638.633 85.8338  10
  -4  -7  -5 656.494 87.9680   9
  -4  -7  -5 710.610 93.4415   5
  -4  -7   5 706.793 90.9331   4
  -4   7   5 561.709 152.364  11
  -4  -7  -6 1295.21 127.575   5
  -4   7   6 1386.74 284.491   1
  -4   7  -6 1284.06 114.837  10
  -4   7   6 1331.01 233.999  11
   4   7   6 1113.40 227.271   1
  -4  -7  -6 1592.61 125.675   9
  -4  -7   6 1336.47 121.400   4
  -4  -7   6 1379.24 115.336   6
   4  -7   6 1408.22 118.322   6
   4   7   7 1184.25 264.728   1
  -4  -7  -7 1574.74 136.136   5
  -4   7   7 1594.38 260.211  11
  -4   7   7 1376.91 272.690   1
  -4  -7  -7 1660.33 126.764   9
  -4  -7   7 1591.20 128.682   4
  -4  -7   7 1556.51 122.101   6
   4  -7   7 1628.28 128.308   6
  -4  -7  -8 2363.05 171.092   5
  -4  -7   8 2631.76 161.036   7
  -4  -7   8 2335.42 148.052   6
   4  -7   8 2550.63 158.876   6
  -4  -7  -9 364.654 81.0456   5
  -4  -7   9 368.446 83.0882   7
  -4  -7   9 289.074 61.2185   6
   4  -7   9 344.844 74.3143   6
  -4  -7 -10 196.223 73.2263   5
  -4  -7  10 271.302 73.4329   7
  -4  -7 -11 3253.14 197.051   5
  -4  -7  11 3441.14 185.427   7
  -4   7 -12 586.774 78.8220   2
  -4  -7 -12 793.142 105.470   5
  -4  -7  12 606.521 86.4011   7
  -4  -7  13 3719.31 183.317   7
  -4  -7 -13 3889.14 202.149   5
  -4  -7 -14 30.7210 51.3826   5
  -4  -7  14 10.0426 51.0907   7
  -4  -7 -15 503.110 76.3112   5
  -4  -7  15 536.599 74.4920   7
  -4  -7 -16 417.455 63.2275   5
  -4  -7  16 410.915 56.2179   7
  -4  -7 -17 7.23527 28.0687   5
  -4  -7  17 15.6049 25.4844   7
  -4  -8   0 5676.28 250.334   4
  -4   8   0 5986.65 498.385  11
  -4  -8   0 5810.70 228.934   6
  -4   8  -1 7511.82 561.680  11
  -4   8   1 7321.73 548.043  11
  -4  -8  -1 7597.67 291.437   4
  -4   8  -1 7828.41 270.274  10
  -4  -8  -1 8036.44 285.841   9
  -4  -8   1 7428.43 285.125   4
  -4  -8   1 7493.65 256.772   6
   4  -8   1 7405.41 265.235   6
  -4   8  -2 1617.34 126.070  10
  -4  -8  -2 1415.34 130.325   9
  -4  -8  -2 1550.77 143.787   4
  -4  -8   2 1618.89 135.448   4
  -4   8   2 1585.46 268.159  11
  -4   8  -2 1635.69 272.322  11
  -4  -8   2 1537.45 120.668   6
   4  -8   2 1544.29 129.762   6
  -4  -8   3 224.703 62.2539   6
   4  -8   3 245.047 62.9683   6
  -4   8  -3 294.969 71.8236  10
  -4  -8  -3 298.901 76.1518   9
  -4  -8   3 216.127 69.1147   4
  -4  -8  -3 245.184 81.2109   4
  -4  -8   4 198.611 58.1302   6
   4  -8   4 116.782 55.3332   6
  -4  -8  -4 116.216 59.9878   5
  -4   8  -4 208.510 63.5857  10
  -4  -8  -4 155.559 65.7924   9
  -4  -8   4 223.778 71.9098   4
  -4  -8   5 8879.27 304.167   4
  -4   8  -5 9037.17 287.425  10
  -4  -8  -5 8489.25 278.346   9
  -4  -8  -5 9106.44 308.208   5
  -4  -8   5 8893.19 281.409   6
   4  -8   5 8920.07 294.810   6
  -4  -8  -6 2172.01 160.428   5
  -4  -8   6 2270.85 158.286   4
  -4  -8   6 2230.17 144.412   6
   4  -8   6 2333.09 157.577   6
  -4  -8  -7 8925.60 312.306   5
  -4  -8   7 9320.04 287.080   6
   4  -8   7 9161.43 297.310   6
  -4  -8  -8 3067.08 191.742   5
  -4  -8   8 2847.60 168.001   7
  -4  -8   8 2883.46 162.723   6
   4  -8   8 2844.82 168.555   6
  -4  -8  -9 842.132 108.239   5
  -4  -8   9 816.155 100.167   7
   4  -8   9 764.254 94.3963   6
  -4  -8 -10 11.3442 61.3883   5
  -4  -8  10 20.5801 56.7287   7
  -4  -8 -11 38.6623 50.5532   5
  -4  -8  11-27.7241 50.2016   7
  -4  -8 -12 454.302 83.1488   5
  -4   8 -12 560.504 72.6066   2
  -4  -8  12 489.986 79.4624   7
  -4   8 -13 112.483 39.3539   2
  -4  -8 -13 215.159 59.2883   5
  -4  -8  13 185.446 50.9953   7
  -4  -8 -14 186.408 52.3900   5
  -4  -8  14 293.827 57.2765   7
  -4  -8 -15 339.533 53.9149   5
  -4  -8  15 286.304 46.6801   7
  -4  -8 -16 111.819 30.2053   5
  -4  -8  16 120.693 30.2078   7
  -4   9   0 2774.45 159.843  10
  -4  -9   0 2855.44 184.362   4
  -4  -9   0 2985.97 166.147   6
   4  -9   0 2920.75 176.820   6
   4  -9   1 158.030 66.1396   6
  -4  -9   1 220.609 64.7046   6
  -4   9   1 199.790 59.8321  10
  -4  -9  -1 192.836 55.5617   6
  -4   9  -1 221.589 59.5438  10
  -4  -9   1 304.025 78.7007   4
  -4  -9  -1 330.901 85.2095   4
  -4  -9   2 1191.62 124.248   4
  -4  -9  -2 1389.78 134.173   4
  -4   9  -2 1361.77 117.578  10
  -4  -9   2 1343.57 115.773   6
   4  -9   2 1333.81 124.697   6
  -4  -9   3 188.095 60.5393   6
   4  -9   3 228.859 64.5627   6
  -4   9  -3 235.096 60.0208  10
  -4  -9   3 178.808 60.4816   4
  -4  -9  -3 285.020 77.3578   4
  -4  -9   4 34.6962 44.5489   6
   4  -9   4 91.6078 55.5634   6
  -4   9  -4 87.9074 50.5485  10
  -4  -9   4 116.084 63.2291   4
  -4  -9  -4 71.1654 72.8083   4
  -4  -9   5 187.070 59.0117   6
   4  -9   5 228.158 66.6855   6
  -4  -9   5 205.848 64.7078   4
  -4  -9  -5 200.192 75.8293   4
   4  -9   6 423.209 75.7258   6
  -4  -9   6 414.309 74.1081   4
  -4  -9  -6 626.212 105.507   4
  -4  -9   6 392.341 65.6305   6
  -4  -9  -7 1126.79 115.182   5
  -4  -9  -7 1238.01 135.025   4
  -4  -9   7 1272.18 110.448   7
  -4  -9   7 1150.83 104.281   6
   4  -9   7 1291.38 114.368   6
  -4  -9  -8 6126.05 246.598   5
  -4  -9   8 6065.08 223.901   7
  -4  -9   8 5900.37 216.716   6
   4  -9   8 6037.54 229.362   6
  -4  -9  -9 200.876 65.1793   5
  -4  -9   9 259.492 67.6577   7
   4  -9   9 64.7314 45.6806   6
  -4  -9 -10 770.269 91.8813   5
  -4  -9  10 829.746 86.0810   7
  -4  -9 -11 91.7244 54.2813   5
  -4   9 -11 123.468 45.7153   2
  -4  -9  11 70.8572 45.8986   7
   4  -9  11 107.382 38.7219   7
  -4   9 -12 44.0050 33.9196   2
  -4  -9  12-4.68612 36.6020   7
  -4  -9 -12 20.0668 47.9488   5
  -4  -9 -13 237.350 50.0248   4
  -4  -9  13 112.586 38.7187   7
  -4  -9 -14 121.462 37.0741   4
  -4  -9  14 127.246 32.4482   7
   4 -10   0-9.70645 52.6780   6
  -4 -10   0 2.62884 39.5466   6
  -4 -10   0 24.8920 52.4783   4
  -4 -10   1-72.3262 48.6142   6
   4 -10   1 25.3444 42.8392   6
   4 -10  -1-11.8847 47.1308   6
  -4 -10   1-19.0683 58.1165   4
  -4 -10  -1-33.1397 55.5873   4
  -4 -10  -1-2.15588 44.0599   6
  -4 -10   2 7206.86 270.243   4
  -4 -10  -2 6983.04 272.675   4
  -4 -10   2 6687.12 231.521   6
   4 -10   2 6865.26 248.863   6
  -4 -10  -2 6537.79 231.984   6
   4 -10  -2 6685.20 248.739   6
   4 -10   3 674.941 88.9271   6
  -4 -10  -3 527.544 75.6675   6
  -4 -10   3 726.136 99.7560   4
  -4 -10  -3 740.761 107.905   4
  -4 -10   3 777.934 88.9681   6
  -4 -10   4 8740.36 286.267   4
  -4 -10  -4 8707.54 302.418   4
  -4 -10   4 8262.49 251.023   6
   4 -10   4 8372.64 267.186   6
  -4 -10  -4 8218.44 253.680   6
   4 -10   5 141.475 50.3357   6
  -4 -10   5 117.520 51.6172   4
  -4 -10  -5 121.256 61.0765   4
  -4 -10   5 110.335 46.0117   6
  -4 -10  -6 1413.48 131.895   4
  -4 -10   6 1397.58 101.783   7
  -4 -10   6 1219.76 98.0810   6
   4 -10   6 1327.87 109.484   6
  -4 -10  -7 454.225 82.7993   4
  -4 -10   7 403.034 60.0248   7
  -4 -10   7 462.827 64.5165   6
   4 -10   7 437.902 66.2095   6
  -4 -10  -8 649.136 91.3794   4
  -4 -10   8 571.670 68.7770   7
   4 -10   8 551.106 70.1178   6
  -4 -10  -9 80.3897 50.3610   4
  -4 -10   9 79.7225 38.4615   7
  -4  10 -10 605.744 67.0278   2
  -4 -10 -10 637.665 77.4698   4
  -4 -10  10 594.457 61.0952   7
   4 -10  10 540.143 56.4434   7
  -4  10 -11 194.562 39.4625   2
  -4 -10 -11 245.499 49.8964   4
  -4 -10  11 153.881 37.2657   7
  -4 -10 -12 518.733 57.9045   4
  -4 -10  12 509.948 47.2551   7
  -4 -11   0 4845.95 204.434   4
  -4  11   0 4286.86 166.516   2
  -4 -11   0 4501.58 166.421   6
   4 -11   0 4418.02 179.661   6
  -4 -11   1 38.6757 33.7969   6
   4 -11   1-8.30417 36.8664   6
  -4 -11  -1-0.53239 33.5625   6
   4 -11  -1 12.1412 40.0265   6
  -4 -11   1 66.4643 53.1978   4
  -4 -11  -1 80.4857 55.1345   4
  -4 -11   2 2552.67 145.031   4
  -4 -11  -2 2617.76 154.097   4
  -4 -11   2 2268.45 117.391   6
   4 -11   2 2441.04 134.491   6
  -4 -11  -2 2319.25 120.306   6
   4 -11  -2 2469.20 136.117   6
   4 -11   3 189.771 50.5465   6
  -4 -11   3 238.481 54.7998   4
  -4 -11  -3 158.749 41.4230   6
  -4 -11  -3 234.144 64.7642   4
   4 -11  -3 141.889 48.7163   6
  -4 -11   3 191.244 45.7114   6
  -4 -11  -4 193.013 42.7987   6
   4 -11  -4 82.7005 42.4374   6
  -4 -11  -4 100.503 56.2678   4
  -4 -11   4 122.594 38.8142   6
   4 -11   4 49.3823 36.5071   6
  -4 -11  -5 227.398 43.7881   6
   4 -11  -5 257.661 49.9698   6
  -4 -11  -5 170.373 52.9533   4
  -4 -11   5 277.010 45.8641   6
   4 -11   5 245.812 51.7221   6
   4 -11  -6 433.884 57.4491   6
  -4 -11  -6 651.048 81.0252   4
   4 -11   6 586.019 62.8978   6
   4 -11  -7 41.4564 30.3659   6
  -4 -11  -7 107.417 49.4677   4
  -4 -11   7 74.3174 28.5768   7
  -4 -11  -8 148.280 45.3751   4
   4 -11  -8 68.7540 29.3907   6
  -4 -11   8 78.8350 23.7274   7
  -4  11  -9 39.9830 29.2328   2
  -4 -11  -9 122.532 37.5529   4
  -4 -11 -10 82.7381 27.4645   4
  -4 -12   0 2304.38 114.530   4
   4 -12   0 2064.69 96.1412   6
  -4 -12   1 1031.44 79.7172   4
  -4 -12  -1 1032.70 79.3229   4
   4 -12  -1 887.207 64.5445   6
   4 -12  -2 106.870 31.2661   6
  -4  12  -2 129.971 32.8072   2
  -4 -12  -2 178.088 44.7411   4
   4 -12   2 95.1561 30.7866   6
   4 -12  -3 226.466 33.8553   6
  -4 -12  -3 251.232 46.7251   4
  -4  12  -3 269.963 41.1042   2
   4 -12   3 209.569 33.8182   6
  -4  12  -4-19.9004 26.5330   2
  -4 -12  -4-18.6266 28.4170   4
  -4  12  -5 58.6223 27.4811   2
  -4 -12  -5 62.6015 29.2276   4
  -4  12  -6 58.0118 26.0635   2
  -4 -12  -6 82.3868 27.3825   4
  -5   0   0 26.0329 50.5947  11
  -5   0  -1 11.1679 46.3850  11
  -5   0   1-61.2759 67.5252  11
  -5   0  -2 52961.0 744.305  11
  -5   0   2 53590.5 890.823  11
  -5   0  -3 9.12750 40.1161  11
  -5   0   3-16.6414 56.7350  11
  -5   0   3-125.766 92.8780   8
  -5   0  -4 11979.8 339.591  11
  -5   0   4 11926.6 456.028   8
  -5   0   4 12104.4 472.755  11
  -5   0   5 29.6403 74.2319  11
  -5   0   6 32061.8 856.457  11
  -5   0   7-74.8400 93.1075  11
  -5   0   8 936.858 173.467  11
  -5   0   9-24.8057 81.1291  11
  -5   0  10 11031.6 621.495  11
  -5   0  10 11099.4 312.658   7
  -5   0  10 11147.2 312.854   3
  -5   0  11 26.9806 113.798  11
  -5   0  11-26.8775 38.6323   7
  -5   0  11 28.4292 53.4502   3
  -5   0  12 17.8670 112.400  11
  -5   0  12-16.4935 49.2351   7
  -5   0  12-34.5504 48.0839   3
   5   0  13-123.913 133.646   1
  -5   0  13-10.0466 51.2610   7
  -5   0  13-45.9942 49.4248   3
  -5   0  14 4566.11 230.380   7
  -5   0  14 4382.28 223.140   3
  -5   0  15-3.15845 66.7365   7
  -5   0  15-45.1592 69.4392   3
  -5   0  16 684.616 106.640   7
  -5   0  16 726.913 105.573   3
  -5   0 -17-37.5233 52.1245   9
  -5   0  17-55.2764 64.6961   3
  -5   0 -18 39.0647 39.3773   9
  -5   0  18 68.1993 60.2089   3
  -5   0 -19-11.4473 26.9190   9
  -5   0 -19-1.28027 39.1589   5
  -5   0 -20 75.5759 31.7861   5
  -5   1   0-19.9619 62.1263  11
  -5  -1   0 50.8367 49.7531  11
  -5   1  -1 8584.95 346.347  11
  -5   1   1 8981.76 376.691  11
  -5  -1  -1 8772.56 283.323  11
  -5  -1   1 8759.09 334.465  11
  -5   1   2 9268.64 392.253  11
  -5  -1  -2 9405.21 267.485  11
  -5   1  -2 9357.59 358.115  11
  -5  -1   2 9125.77 362.612  11
  -5  -1   2 8636.96 397.330   8
  -5   1  -3 25359.5 584.861  11
  -5   1   3 26144.4 682.296  11
  -5  -1   3 26354.7 657.403  11
  -5  -1   3 26695.7 702.217   8
  -5   1   3 26587.8 615.967   8
  -5  -1   4 23688.3 662.698  11
  -5   1   4 23722.5 676.795  11
  -5   1   4 24447.6 592.724   8
  -5  -1   4 24156.7 685.628   8
  -5   1  -4 23318.9 572.690  11
  -5   1   5 6296.52 374.374  11
  -5   1  -5 6515.85 309.049  11
  -5  -1   5 7317.88 389.492   8
  -5  -1   5 7501.81 400.313  11
  -5   1  -6 7308.98 326.644  11
  -5   1   6 7199.60 412.701  11
  -5  -1   6 6984.39 411.073  11
  -5   1   7 1412.07 206.172  11
  -5  -1   7 1681.32 228.759  11
  -5   1   8 2341.52 265.938  11
  -5  -1   8 2635.22 287.746  11
  -5   1   9 9483.03 550.586  11
  -5  -1   9 8843.02 539.012  11
  -5   1  10 10217.7 593.638  11
  -5  -1  10 9579.89 585.181  11
  -5   1  10 10344.5 305.626   7
  -5  -1  10 10102.5 297.562   7
  -5   1  10 10234.0 305.408   3
  -5  -1  11 5346.73 464.360  11
  -5   1  11 5322.40 450.651  11
  -5   1  11 5393.43 230.919   7
  -5  -1  11 5626.14 234.643   7
  -5   1  11 5026.38 224.809   3
  -5   1  12-4.73386 84.1673  11
   5   1  12 60.5632 144.207   1
  -5   1  12 30.5480 55.5714   7
  -5  -1  12 39.7008 58.5700   7
  -5   1  12 10.0982 62.3157   3
  -5  -1  12 53.7870 59.8673   3
  -5   1  13 7044.43 282.238   7
  -5  -1  13 7170.42 279.083   7
  -5   1  13 7045.54 280.826   3
  -5  -1  13 6873.87 274.217   3
  -5   1  14 93.2687 78.3990   7
  -5  -1  14 87.3796 65.8807   7
  -5   1  14 70.7839 71.3091   3
  -5  -1  14 18.2240 56.3948   3
  -5  -1 -15 3114.29 179.630   9
  -5  -1  15 3023.73 187.655   7
  -5   1  15 3299.18 197.584   3
  -5  -1  15 2872.49 179.717   3
  -5  -1 -16 4080.03 196.238   9
  -5  -1  16 3905.02 206.000   7
  -5   1  16 4215.62 216.222   3
  -5  -1  16 3968.00 204.056   3
  -5  -1 -17 271.013 58.3664   9
  -5  -1  17 279.906 77.7665   7
  -5   1  17 369.880 83.7595   3
  -5  -1  17 361.856 79.9905   3
  -5  -1 -18-8.41536 32.5600   9
  -5   1 -18-12.4829 37.1964   9
  -5  -1  18 39.9517 53.0918   3
  -5  -1 -19 87.2749 48.8494   5
  -5   1 -19-25.1527 31.4607   9
  -5  -1  19 1.59478 40.1811   3
  -5  -1 -20 28.2502 29.0094   5
  -5   1 -20 10.0872 24.0032   5
  -5   2   0-44.1627 79.9632  11
  -5  -2   0 9.12783 39.7751  11
  -5   2  -1 6000.94 326.100  11
  -5  -2   1 5968.00 272.776  11
  -5  -2  -1 6128.45 215.039  11
  -5   2   1 5961.96 333.383  11
  -5   2  -2 79.1169 72.6211  11
  -5   2   2 184.889 87.0788  11
  -5  -2   2 253.597 83.7648  11
  -5  -2   2 116.191 97.6783   8
  -5   2   2 125.971 61.7943   8
  -5   2  -3 4769.16 293.841  11
  -5   2   3 4377.24 302.518  11
  -5  -2   3 4465.97 275.808  11
  -5   2   3 5058.13 243.513   8
  -5  -2   3 4999.23 330.970   8
  -5   2  -4 68792.4 1108.98  11
  -5   2   4 67080.4 1190.06  11
  -5  -2   4 68034.4 1135.89  11
  -5  -2   4 68544.9 1220.47   8
  -5   2  -5 2286.08 214.864  11
  -5   2   5 2135.38 237.623  11
  -5  -2   5 2457.36 238.921  11
  -5   2   6 4125.26 331.679  11
  -5  -2   6 4219.07 328.143  11
  -5   2   7-30.0385 103.303  11
  -5  -2   7 201.525 98.8956  11
  -5   2   8 561.048 154.301  11
  -5  -2   8 541.603 155.081  11
   5   2   9 1786.85 305.229   1
  -5   2   9 2057.65 266.385  11
  -5  -2   9 1959.17 267.326  11
  -5   2   9 1936.42 136.699   7
  -5   2  10 2752.36 317.105  11
   5   2  10 3312.38 390.880   1
  -5   2  10 3062.21 174.512   7
  -5  -2  10 2942.20 165.844   7
  -5   2  10 2919.92 169.653   3
  -5   2  11 11669.9 662.510  11
   5   2  11 12834.1 784.893   1
  -5   2  11 12433.0 356.928   7
  -5  -2  11 11990.9 336.601   7
  -5   2  11 12175.6 352.534   3
  -5   2  12 889.207 208.952  11
  -5  -2 -12 762.117 95.6248   9
   5   2  12 516.208 206.545   1
  -5   2  12 796.692 101.819   3
  -5  -2  12 623.992 96.5215   7
  -5  -2 -13 2781.03 175.416   9
  -5  -2  13 2730.44 178.512   7
  -5   2  13 2651.62 178.286   3
  -5  -2 -14 22.3704 45.7251   9
  -5  -2  14 3.11497 62.3884   7
  -5   2  14-7.23896 67.7739   3
  -5  -2  14 36.1776 54.3687   3
  -5  -2 -15 1218.06 115.943   9
  -5  -2  15 1401.84 132.629   7
  -5   2  15 1314.84 136.917   3
  -5  -2  15 1253.21 122.211   3
  -5  -2 -16 16.1705 45.1958   9
  -5  -2  16-1.42865 64.3276   7
  -5  -2  16 43.9017 60.7771   3
  -5  -2 -17 2002.56 118.955   9
  -5  -2 -17 2502.17 159.413   5
  -5  -2  17 2507.24 157.874   7
  -5  -2  17 2337.18 145.930   3
  -5  -2 -18 117.705 62.3384   5
  -5  -2  18 87.8504 51.7563   7
  -5  -2  18 80.1587 53.0605   3
  -5  -2 -19 434.222 60.5646   5
  -5   2 -19 282.904 46.6010   9
  -5  -2  19 447.771 60.5414   3
  -5  -2 -20 147.890 32.4179   5
  -5   3   0 155.274 96.6419  11
   5   3   1 759.505 121.010   1
  -5   3  -1 517.351 114.382  11
  -5   3   1 521.092 126.688  11
  -5  -3   1 718.247 156.043   8
  -5   3  -2 4366.58 315.400  11
  -5   3   2 4898.23 333.092  11
   5   3   2 4430.80 291.334   1
  -5  -3   2 4863.41 342.138   8
  -5   3  -3 115558. 1591.30  11
  -5   3   3 118916. 1640.37  11
   5   3   3 114284. 1554.24   1
  -5  -3   3 120734. 1677.34   8
  -5   3  -4 19017.8 658.689  11
  -5   3   4 19507.1 682.848  11
   5   3   4 17392.6 653.035   1
  -5  -3   4 19089.2 684.241   8
  -5   3   5 1224.01 189.931  11
   5   3   5 1003.54 188.265   1
  -5   3   6 582.418 144.896  11
   5   3   6 884.138 184.310   1
  -5   3   7 1462.09 216.460  11
   5   3   7 1815.95 261.523   1
  -5   3   7 1093.86 178.623   1
  -5   3   8 8797.87 521.219  11
  -5   3   8 8710.82 501.634   1
   5   3   8 8638.86 576.809   1
  -5   3   9 21258.0 842.144  11
  -5  -3  -9 21065.5 434.693   9
   5   3   9 21937.8 957.459   1
  -5   3  -9 20637.5 405.254   2
  -5  -3   9 21578.1 421.087   7
  -5   3  10 45.0694 87.3659  11
   5   3  10-70.3181 114.568   1
  -5  -3 -10-16.4202 53.8406   9
  -5  -3  10 43.2462 48.3767   7
   5   3  11 932.786 253.311   1
  -5   3  11 667.738 185.944  11
  -5  -3 -11 620.565 87.4431   9
  -5  -3  11 788.551 100.170   7
  -5  -3 -12 146.795 63.6957   9
  -5  -3  12 94.4710 62.6922   7
   5   3  12 226.346 171.001   1
  -5  -3 -13 956.916 103.217   9
  -5  -3  13 834.082 111.921   7
  -5  -3 -14 844.235 99.4486   9
  -5  -3  14 798.143 109.986   7
  -5  -3 -15 5213.18 209.307   9
  -5  -3 -15 5445.95 251.252   5
  -5  -3  15 5192.44 234.400   7
  -5  -3  15 5009.88 225.238   3
  -5  -3 -16 228.842 78.9986   5
  -5  -3  16 212.736 73.7572   7
  -5  -3  16 206.918 69.6346   3
  -5  -3 -17 4292.74 199.635   5
  -5  -3  17 3965.58 185.555   7
  -5  -3  17 4017.36 179.838   3
  -5  -3 -18 36.8691 45.9222   5
  -5  -3  18 5.88150 45.8751   7
  -5  -3  18 18.2296 42.5722   3
  -5  -3 -19 164.327 43.0280   5
  -5   3 -19 88.9265 35.3113   9
  -5  -3  19 101.135 34.8386   3
  -5   4   0 15.0154 87.9687  11
  -5  -4   0-128.405 123.011   8
  -5   4  -1 32581.5 912.148  11
  -5   4   1 30844.1 882.823  11
  -5  -4   1 31467.9 891.299   8
  -5   4  -2 13412.7 592.867  11
   5   4   2 12958.6 506.952   1
  -5   4   2 13241.2 584.153  11
  -5  -4   2 12604.2 570.749   8
  -5   4  -3 1619.11 222.543  11
  -5   4   3 2211.56 251.877  11
  -5  -4   3 2048.27 248.566   8
   5   4   3 1717.43 213.429   1
  -5   4  -4 4308.83 352.405  11
  -5   4   4 3874.77 328.599  11
   5   4   4 3982.99 330.720   1
  -5   4   5 270.424 99.2309  11
   5   4   5 102.564 112.948   1
  -5   4   6 2426.55 281.776  11
   5   4   6 2480.14 294.904   1
  -5   4   7 5792.44 433.442  11
  -5   4  -7 5633.59 219.339  10
  -5   4   7 5190.02 423.168   1
   5   4   7 5333.91 450.786   1
  -5  -4  -7 5455.32 218.506   9
  -5   4   8 6597.63 485.034   1
  -5   4   8 7423.19 498.411  11
   5   4   8 6894.87 534.554   1
  -5  -4  -8 7563.73 261.855   9
  -5  -4   8 7254.08 243.188   7
  -5   4  -9-40.3428 48.0539   2
  -5   4   9-240.616 125.666  11
  -5  -4  -9-118.883 57.4042   9
   5   4   9-50.9833 107.802   1
  -5  -4   9-22.1856 47.2070   7
  -5   4 -10 774.475 94.5232   2
  -5   4  10 1009.76 219.791  11
  -5  -4 -10 751.005 99.3011   9
   5   4  10 776.522 231.887   1
  -5  -4  10 727.703 94.4298   7
  -5   4  11 937.424 205.060  11
   5   4  11 414.740 185.247   1
  -5  -4 -11 588.764 100.792   5
  -5  -4 -11 737.023 94.4236   9
  -5  -4  11 611.641 93.7699   7
  -5  -4 -12 1363.80 141.747   5
  -5  -4 -12 1342.26 121.627   9
  -5  -4  12 1266.64 122.126   7
  -5  -4 -13 4302.04 229.214   5
  -5  -4 -13 4195.29 196.347   9
  -5  -4  13 4110.30 210.747   7
  -5  -4 -14 4523.35 231.681   5
  -5  -4 -14 4430.65 193.445   9
  -5  -4  14 4520.97 215.730   7
  -5  -4 -15 3029.81 184.473   5
  -5  -4  15 3043.98 176.045   7
  -5  -4 -16 3102.97 175.174   5
  -5  -4  16 3070.52 165.436   7
  -5  -4  16 2798.23 154.112   3
  -5  -4 -17 91.7372 58.6398   5
  -5  -4  17 210.596 63.4551   7
  -5  -4  17 136.374 50.3837   3
  -5  -4 -18 43.6714 42.6973   5
  -5  -4  18 41.8464 39.3160   7
  -5  -4  18 34.6322 33.8552   3
  -5  -4 -19 438.614 51.1641   5
  -5  -4  19 448.878 49.8836   7
  -5   5   0-0.89260 75.6684  11
  -5  -5   0 14.7987 99.3326   8
  -5   5  -1 27.2760 73.6846  11
  -5   5   1 190.117 112.112  11
  -5  -5   1 116.290 96.2952   8
  -5  -5  -1 40.7178 80.3842   8
  -5   5   2 2375.93 275.415  11
  -5   5  -2 2433.30 287.959  11
  -5  -5   2 2022.02 252.239   8
  -5  -5  -2 2614.27 279.316   8
  -5   5   3 43.5158 102.274  11
  -5   5  -3 226.984 103.404  11
   5   5   4 8561.90 501.393   1
  -5   5  -4 8640.51 539.531  11
  -5   5   4 8705.95 529.329  11
  -5   5  -5 1217.24 213.755  11
   5   5   5 1132.29 208.777   1
  -5  -5  -5 1111.60 103.993   9
  -5   5   5 1472.14 236.575  11
  -5   5  -5 1114.76 102.000  10
   5   5   6 374.084 135.517   1
  -5   5   6 462.610 140.667  11
  -5   5  -6 563.427 79.5988  10
  -5  -5  -6 410.406 76.8073   5
  -5  -5  -6 507.050 78.9639   9
  -5  -5   6 569.594 74.6489   7
  -5   5   7-84.8385 101.526   1
  -5   5   7-152.319 92.4905  11
   5   5   7 74.5408 118.323   1
  -5   5  -7 132.870 59.3542  10
  -5  -5  -7-37.1577 52.5901   5
  -5  -5  -7 213.199 63.9463   9
  -5  -5   7 84.0518 44.0291   7
  -5   5   8 43.2551 100.280   1
  -5  -5  -8 146.710 62.4734   5
  -5  -5  -8 197.358 60.4182   9
  -5  -5   8 76.3483 43.0686   7
  -5   5   9 717.465 174.124  11
   5   5   9 387.857 163.997   1
  -5  -5  -9 389.737 78.5586   5
  -5  -5  -9 338.468 72.1839   9
  -5   5   9 422.908 138.868   1
  -5  -5   9 340.862 66.9406   7
   5   5  10 5136.15 514.515   1
  -5  -5 -10 5804.67 256.283   5
  -5  -5 -10 6072.98 242.335   9
  -5   5 -10 5615.09 232.132   2
  -5  -5  10 5803.27 238.087   7
  -5   5 -11 256.854 59.8382   2
  -5  -5 -11 180.137 80.0555   5
  -5  -5 -11 194.327 63.0438   9
  -5  -5  11 172.806 67.3345   7
  -5  -5 -12 61.5572 65.6106   5
  -5  -5 -12-0.77949 53.1992   9
  -5  -5  12-73.8818 62.5501   7
  -5  -5 -13 131.230 76.0740   5
  -5  -5  13 245.665 77.3235   7
  -5  -5 -14 20.0664 61.4964   5
  -5  -5  14 74.3643 57.1892   7
  -5  -5 -15 62.3292 69.2601   5
  -5  -5  15 29.8356 53.5383   7
  -5  -5 -16 926.013 102.983   5
  -5  -5  16 786.359 88.0754   7
  -5  -5  16 783.110 82.5720   3
  -5  -5 -17 237.369 56.5715   5
  -5  -5  17 307.848 56.0760   7
  -5  -5  17 250.563 45.6814   3
  -5  -5  18 0.13599 29.0514   7
  -5  -5  18 1.42738 23.1112   3
  -5  -6   0 32.8522 56.1592   9
  -5   6   0-143.127 104.522  11
  -5  -6   0-117.745 104.450   8
  -5  -6   1 21189.1 437.566   9
  -5   6  -1 22126.0 890.718  11
  -5   6   1 23034.2 896.062  11
  -5  -6  -1 21481.4 438.227   9
  -5  -6  -1 21258.6 423.921   4
  -5  -6   1 21258.1 809.785   8
  -5  -6  -1 20671.9 790.255   8
  -5  -6   2 52.8760 48.3454   9
  -5   6   2-95.3988 92.0467  11
  -5  -6  -2-11.7701 45.6178   9
  -5   6  -2-163.551 111.045  11
  -5  -6  -2 101.604 80.5319   8
  -5   6   3 639.607 167.689  11
  -5   6  -3 467.884 78.5830  10
  -5  -6   3 495.908 81.1804   9
  -5  -6  -3 361.482 73.2984   9
  -5   6  -3 205.394 121.763  11
  -5  -6  -3 494.546 145.148   8
  -5   6  -4 241.730 135.577  11
  -5   6   4 327.852 136.046  11
  -5   6  -4 136.574 56.8843  10
  -5  -6  -4 158.134 58.0586   9
  -5  -6  -4-80.7330 94.5268   8
  -5   6  -5 14803.1 768.818  11
  -5   6   5 13916.5 708.332  11
  -5  -6  -5 14134.2 352.257   5
  -5   6  -5 14888.7 373.926  10
  -5  -6  -5 14571.2 369.442   9
  -5   6   6 2429.76 310.698  11
  -5   6  -6 1540.25 253.992  11
  -5  -6  -6 2321.86 157.179   5
  -5  -6  -6 2270.88 155.091   9
  -5   6  -6 2202.74 150.134  10
   5   6   6 1994.45 289.941   1
  -5  -6   6 2386.42 146.130   7
  -5   6  -7 384.773 139.930  11
  -5   6   7-115.171 107.219  11
  -5   6  -7 198.515 61.5787  10
  -5  -6  -7 128.149 65.6857   5
  -5  -6  -7 138.669 67.5972   9
   5   6   7-252.926 155.318   1
  -5  -6   7 197.078 62.4184   7
  -5  -6  -8-52.6742 64.8296   5
  -5  -6  -8 62.9687 49.1487   9
  -5   6   8 337.290 132.225  11
   5   6   8-258.240 144.147   1
  -5  -6   8 58.7707 53.8164   7
  -5  -6  -9 111.474 58.5623   5
  -5  -6  -9 41.1974 53.5239   9
  -5  -6   9 48.5485 51.4918   7
  -5  -6 -10 1705.04 146.460   5
  -5  -6 -10 1935.31 138.195   9
  -5  -6  10 1774.62 139.588   7
  -5  -6 -11 365.299 91.3226   5
  -5  -6  11 273.731 69.7991   7
  -5   6 -11 334.849 69.3686   2
  -5  -6 -12 3263.60 196.273   5
  -5   6 -12 3296.64 167.630   2
  -5  -6  12 3356.38 183.065   7
  -5  -6 -13 2019.85 157.159   5
  -5  -6  13 1809.98 137.436   7
  -5  -6 -14 518.306 92.7074   5
  -5  -6  14 544.711 84.1398   7
  -5  -6 -15-34.2991 57.0262   5
  -5  -6  15 15.9247 40.9944   7
  -5  -6 -16 1721.06 113.666   5
  -5  -6  16 1634.11 104.543   7
  -5  -6  16 1424.99 87.4248   3
  -5  -6 -17 869.986 74.3163   5
  -5  -6  17 889.372 70.4314   7
  -5   7   0 35.5122 80.9836  11
  -5  -7   0 16.9999 65.5771   9
  -5  -7   0-53.8711 49.1716   4
  -5   7  -1 1265.01 249.606  11
  -5   7   1 1843.96 289.907  11
  -5  -7   1 1517.48 139.507   9
  -5  -7  -1 1643.18 142.187   9
  -5  -7   1 1517.22 127.085   4
  -5  -7  -1 1447.28 128.343   4
  -5   7  -2 2849.94 358.474  11
  -5   7   2 3261.79 360.992  11
  -5   7  -2 2937.76 174.048  10
  -5  -7   2 2818.26 177.479   9
  -5  -7  -2 2878.87 176.380   9
  -5  -7   2 2704.95 163.370   4
  -5  -7  -2 2930.24 175.450   4
  -5   7   3 2168.96 296.065  11
  -5   7  -3 2243.84 316.299  11
  -5  -7  -3 2156.17 157.903   9
  -5   7  -3 2407.52 157.416  10
  -5  -7   3 2081.85 144.433   4
  -5   7  -4 15258.7 817.406  11
  -5   7  -4 14643.5 376.522  10
  -5  -7  -4 14785.8 383.405   9
  -5  -7   4 14090.2 360.496   4
  -5   7   4 15413.9 779.368  11
  -5   7  -5 42.2086 81.3292  11
  -5   7   5 181.410 109.913  11
  -5   7  -5 221.260 68.1797  10
  -5  -7  -5 348.404 72.9588   9
  -5  -7  -5 168.967 60.9750   5
  -5  -7   5 226.719 60.1069   4
  -5  -7  -6 1659.40 133.911   5
  -5  -7  -6 1761.31 139.313   9
  -5  -7   6 1666.00 127.077   4
  -5  -7   6 1740.19 128.570   7
  -5   7  -6 1726.69 141.487  10
  -5  -7  -7 817.201 102.220   5
  -5  -7  -7 782.100 99.8731   9
  -5  -7   7 829.550 96.0665   7
  -5  -7  -8 66.8568 52.8174   5
  -5  -7  -8 14.8227 50.8207   9
  -5  -7   8 45.0504 51.2110   7
   5  -7   8-9.78723 43.1859   6
  -5  -7  -9 400.199 75.3334   9
  -5  -7  -9 287.851 76.9645   5
  -5  -7   9 254.110 69.4824   7
  -5  -7 -10 5844.24 251.386   5
  -5  -7  10 5718.56 231.093   7
  -5   7 -11 137.217 51.7126   2
  -5  -7 -11 162.261 68.4614   5
  -5  -7  11 293.320 70.4837   7
  -5   7 -12 349.244 63.9433   2
  -5  -7 -12 271.001 73.0364   5
  -5  -7  12 406.523 70.0745   7
  -5  -7 -13 51.0921 57.1980   5
  -5  -7  13 103.665 48.0999   7
  -5  -7 -14 371.417 69.4861   5
  -5  -7  14 299.337 61.5925   7
  -5  -7 -15 241.914 57.0134   5
  -5  -7  15 66.4172 39.6771   7
  -5  -7 -16 2009.43 104.298   5
  -5  -7  16 1783.51 91.7896   7
  -5  -8   0-121.130 83.6639   9
  -5  -8   0 5.55453 46.9229   4
   5  -8   0-35.3527 49.3420   6
  -5  -8  -1 2150.32 160.045   9
  -5   8  -1 2435.10 162.391  10
  -5  -8   1 2364.54 162.145   4
  -5  -8  -1 2375.32 163.345   4
   5  -8   1 2126.21 145.008   6
  -5   8  -2 9589.74 308.984  10
  -5  -8  -2 10184.8 327.063   9
  -5  -8   2 9516.65 310.560   4
  -5  -8  -2 9693.07 326.327   4
   5  -8   2 9750.54 295.002   6
   5  -8   3-11.3576 45.0601   6
  -5   8  -3 54.8173 56.2040  10
  -5  -8  -3 94.9765 58.7882   9
  -5  -8   3 78.9498 57.2040   4
  -5  -8  -3 73.0976 57.7967   4
   5  -8   4 17.6209 42.4255   6
  -5   8  -4 18.0764 52.7586  10
  -5  -8  -4-17.0516 63.9776   9
  -5  -8   4-41.4033 48.3247   4
  -5  -8  -4-17.2024 51.0001   4
  -5  -8  -5 4172.04 202.826   5
  -5   8  -5 3735.87 192.882  10
  -5  -8  -5 3834.98 199.243   9
  -5  -8   5 3843.02 193.045   4
   5  -8   5 3822.21 185.220   6
  -5  -8  -6 145.189 60.5148   5
  -5  -8   6 164.780 57.6761   4
  -5  -8  -6 162.738 63.7271   9
  -5  -8   6 194.597 59.0369   7
   5  -8   6 252.229 62.5127   6
  -5  -8  -7 240.954 69.3821   9
  -5  -8  -7 177.941 63.8516   5
  -5  -8   7 167.013 62.0466   7
   5  -8   7 251.789 60.2078   6
  -5  -8  -8 1864.87 142.539   5
  -5  -8   8 1821.67 129.902   7
   5  -8   8 1864.96 129.021   6
  -5  -8  -9 923.053 109.661   5
  -5  -8   9 971.834 96.9828   7
  -5  -8 -10 328.111 72.2863   5
  -5   8 -10 335.920 66.7794   2
  -5  -8  10 468.560 73.6170   7
  -5  -8 -11 976.569 104.386   5
  -5   8 -11 1010.81 97.6642   2
  -5  -8  11 960.851 92.9239   7
  -5   8 -12 14.7920 35.9005   2
  -5  -8 -12 82.8182 54.7306   5
  -5  -8  12 67.3236 40.4389   7
  -5  -8 -13 28.8674 42.7574   5
  -5  -8  13-7.07183 34.9945   7
  -5  -8 -14 1556.73 99.5997   5
  -5  -8  14 1483.68 89.3129   7
  -5  -8 -15 137.661 35.3733   5
  -5  -8  15 156.904 32.5341   7
   5  -9   0-66.1896 50.2056   6
  -5   9   0-17.9947 48.5217  10
  -5  -9   0-0.91788 54.9232   4
   5  -9   1 344.062 70.0833   6
   5  -9  -1 442.564 78.5226   6
  -5   9  -1 445.130 79.5887  10
  -5   9   1 396.524 77.3080  10
  -5  -9   1 422.549 83.8134   4
  -5  -9  -1 471.366 83.9825   4
  -5   9  -2 4013.22 194.944  10
  -5  -9   2 3908.99 202.270   4
  -5  -9  -2 3864.30 208.709   4
   5  -9   2 4182.54 194.301   6
   5  -9  -2 3859.00 188.886   6
  -5   9  -3 5294.08 219.160  10
  -5  -9  -3 5556.70 249.464   4
  -5  -9   3 4895.02 219.691   4
   5  -9   3 5060.38 211.424   6
  -5   9  -4 842.563 94.4219  10
  -5  -9   4 767.308 94.6109   4
  -5  -9  -4 918.230 110.676   4
   5  -9   4 753.099 88.9208   6
  -5  -9  -5 3827.49 186.356   9
  -5  -9   5 3682.57 186.841   4
  -5  -9  -5 4041.51 214.363   4
   5  -9   5 3851.73 179.100   6
  -5  -9  -6 18.7820 47.8652   9
  -5  -9  -6 28.8061 56.0920   4
  -5  -9   6 42.8517 38.8726   7
   5  -9   6 19.2283 38.2535   6
  -5  -9  -7 54.9587 63.4758   4
  -5  -9   7 83.2505 42.9801   7
   5  -9   7 38.4161 39.3273   6
  -5  -9  -8 79.0384 61.5858   4
  -5  -9   8 74.4921 43.7558   7
  -5  -9  -9-22.7720 46.7000   5
  -5   9  -9 116.326 49.4000   2
  -5  -9  -9-51.1294 58.4671   4
  -5  -9   9 72.3703 38.6836   7
  -5   9 -10-56.1614 42.0806   2
  -5  -9 -10 59.1696 54.8741   4
  -5  -9 -10-93.0776 51.2438   5
  -5  -9  10-7.60683 37.8008   7
  -5  -9 -11 33.8534 36.6097   5
  -5   9 -11 10.8291 31.2972   2
  -5  -9 -11 58.5701 48.6908   4
  -5  -9  11-12.9862 34.7760   7
  -5   9 -12 104.989 34.5973   2
  -5  -9 -12 130.050 46.1344   4
  -5  -9  12 50.4978 28.7583   7
  -5  -9 -13 488.119 57.6330   4
  -5  -9  13 341.847 40.5668   7
   5 -10   0-119.829 53.4064   6
  -5  10   0 9.73867 44.4787   2
  -5  10   0-51.6024 44.5236  10
  -5 -10   0 24.0972 45.1073   4
   5 -10   1 41.0138 40.6592   6
   5 -10  -1 43.6183 41.1193   6
  -5  10   1 80.0604 43.4759  10
  -5  10   1 59.0422 41.7268   2
  -5  10  -1 50.1681 38.6355  10
  -5 -10   1 80.0103 55.3937   4
  -5 -10  -1 188.141 65.6702   4
  -5 -10   2 2294.91 147.234   4
  -5  10  -2 2271.47 129.689  10
  -5  10   2 2255.97 131.016  10
  -5 -10  -2 2264.92 151.739   4
   5 -10   2 2167.42 132.106   6
   5 -10  -2 2059.01 129.083   6
   5 -10   3 487.337 69.9074   6
   5 -10  -3 519.212 73.2704   6
  -5  10   3 642.781 77.2798  10
  -5 -10   3 535.149 78.6550   4
  -5 -10  -3 635.850 87.3852   4
  -5 -10  -4 957.280 104.554   4
  -5  10   4 855.381 84.6569  10
  -5 -10   4 777.405 85.4487   4
   5 -10   4 722.084 79.9236   6
   5 -10  -4 720.495 79.6761   6
   5 -10  -5 491.133 65.8672   6
  -5  10   5 434.345 62.5628  10
  -5 -10  -5 524.037 85.5352   4
   5 -10   5 505.655 65.0090   6
  -5 -10  -6 785.988 93.1603   4
   5 -10   6 803.469 77.2390   6
  -5  10  -7 558.711 76.6154   2
  -5 -10  -7 562.026 78.2920   4
  -5 -10  -8 34.5584 44.6517   4
  -5  10  -8-8.57431 38.3267   2
  -5  10  -9 102.806 44.2523   2
  -5 -10  -9 44.9569 38.8490   4
  -5 -10   9 84.6109 29.3866   7
  -5  10 -10 6.07110 29.0737   2
  -5 -10 -10 46.4463 37.2695   4
  -5 -10  10 106.349 27.0476   7
  -5  10 -11 18.3279 22.8884   2
  -5 -10 -11 12.2808 29.5846   4
   5 -11   0 80.6541 37.0970   6
  -5  11   0-40.9362 34.8320   2
  -5 -11   0 1.40533 39.0554   4
   5 -11   1 35.0828 33.5581   6
   5 -11  -1-1.58685 30.7884   6
  -5  11  -1 75.2262 40.2737   2
  -5 -11   1 43.3954 37.3172   4
  -5 -11  -1-16.9038 40.6522   4
   5 -11  -2 116.472 36.7389   6
  -5  11  -2 228.842 50.3182   2
  -5 -11   2 221.973 51.1333   4
  -5 -11  -2 136.085 45.5793   4
   5 -11   2 198.950 40.4214   6
   5 -11  -3 417.842 52.8318   6
  -5  11  -3 522.229 66.3506   2
  -5 -11   3 468.144 60.5903   4
  -5 -11  -3 413.720 65.8757   4
  -5  11  -4 47.2642 37.8523   2
  -5 -11  -4 73.2064 43.2941   4
  -5  11  -5 83.9036 43.3288   2
  -5 -11  -5 4.40715 33.2394   4
  -5  11  -6 100.391 42.6623   2
  -5 -11  -6 27.7598 33.3528   4
  -5  11  -7 63.6599 35.5067   2
  -5 -11  -7 12.6041 29.1168   4
  -5  11  -8 173.572 37.9386   2
  -5 -11  -8 176.481 37.1092   4
  -5 -12   0 18.0730 21.5810   4
  -5 -12  -1 80.7465 27.3774   4
  -5 -12  -2 130.667 29.4732   4
  -6   0   0 61078.4 964.291  11
  -6   0  -1-1.68966 48.7561  11
  -6   0   1 12.9907 69.6736  11
  -6   0  -2 91646.8 1088.22  11
  -6   0   2 89977.5 1283.47  11
  -6   0   2 89388.7 1341.44   8
  -6   0   3 179.214 93.1907   8
  -6   0   3-36.1760 64.5651  11
  -6   0   4 65377.1 1204.26  11
  -6   0   4 63144.3 1151.48   8
  -6   0   5 54.3212 80.6975  11
  -6   0   6 262.924 121.950  11
  -6   0   7-201.907 108.560  11
  -6   0   8 8041.60 511.316  11
  -6   0   9 45.7797 109.328  11
  -6   0   9 72.3358 40.6060   7
  -6   0   9-34.4365 50.7271   3
  -6   0  10 2153.20 290.849  11
  -6   0  10 2476.08 156.706   7
  -6   0  10 2308.75 148.959   3
  -6   0  11 23.3890 104.518  11
  -6   0  11 37.6316 52.9636   7
  -6   0  11-94.8244 64.8685   3
  -6   0  12 1782.21 146.583   7
  -6   0  12 2150.70 156.809   3
  -6   0  13 71.1533 61.1859   7
  -6   0  13 25.5029 57.5192   3
  -6   0  14 1590.70 140.528   7
  -6   0  14 1563.25 137.526   3
  -6   0  15-35.9804 68.4068   7
  -6   0  15-7.28821 60.0164   3
  -6   0  16 807.947 98.0238   3
  -6   0 -16 959.058 101.919   9
  -6   0 -17-50.3996 48.0707   9
  -6   0 -18 114.375 39.3068   9
  -6   0 -19 10.3331 32.0987   5
  -6   0 -19 26.0738 23.4421   9
  -6   1   0 84307.6 1228.86  11
  -6  -1   0 88316.0 1098.21  11
  -6   1   1 9180.95 419.885  11
  -6  -1  -1 9539.34 335.001  11
  -6  -1   1 9623.39 389.915  11
  -6   1  -1 9430.67 403.477  11
  -6   1  -2 3804.52 252.601  11
  -6   1   2 4135.50 294.432  11
  -6  -1   2 4029.40 271.856  11
  -6  -1   2 3974.70 307.627   8
  -6   1   2 4220.91 278.986   8
  -6   1  -3 0.95230 46.0269  11
  -6  -1   3 13.9697 76.7484  11
  -6   1   3 73.4506 71.6347  11
  -6   1   3 17.7308 61.0757   8
  -6  -1   3 10.1540 92.3756   8
  -6   1  -4 21279.1 578.049  11
  -6   1   4 21844.3 710.355  11
  -6  -1   4 21402.1 683.222  11
  -6   1   4 22616.2 641.849   8
  -6  -1   4 22752.7 731.381   8
  -6   1   5 3581.97 304.262  11
  -6  -1   5 3642.99 304.616  11
  -6  -1   5 3685.99 307.836   8
  -6   1   6 6234.44 419.071  11
  -6  -1   6 5907.34 403.852  11
  -6   1   7 5901.36 425.762  11
  -6  -1   7 5781.88 419.693  11
  -6   1   8 15903.7 725.320  11
  -6  -1   8 15192.3 709.263  11
  -6   1   9 20176.0 847.937  11
  -6  -1   9 20501.8 857.087  11
  -6   1   9 19243.8 414.185   7
  -6  -1   9 19423.6 406.521   7
  -6   1   9 20276.2 420.623   3
  -6   1  10-32.8049 100.830  11
  -6  -1  10 233.075 134.280  11
  -6   1  10 196.232 63.7461   7
  -6  -1  10 103.174 63.5535   7
  -6   1  10 99.8694 55.6143   3
  -6  -1  10 169.578 54.1462   3
  -6   1  11 41738.8 1306.52  11
  -6  -1  11 41622.7 1315.43  11
  -6   1  11 41070.9 644.166   7
  -6  -1  11 40773.6 630.607   7
  -6   1  11 39098.5 627.600   3
  -6  -1  11 41009.7 617.539   3
  -6   1  12 5463.48 242.381   7
  -6  -1  12 5336.86 238.410   7
  -6   1  12 5361.12 241.972   3
  -6  -1  12 5450.73 237.953   3
  -6   1  13 6641.83 271.529   7
  -6  -1  13 6819.59 272.465   7
  -6   1  13 6571.92 269.658   3
  -6  -1  13 6581.27 262.495   3
  -6  -1 -14 20193.0 456.822   9
  -6  -1  14 20513.4 460.987   7
  -6   1  14 19549.1 454.076   3
  -6  -1  14 20366.2 452.965   3
  -6  -1 -15 1485.57 129.633   9
  -6  -1  15 1526.78 132.746   7
  -6   1  15 1490.12 135.744   3
  -6  -1  15 1504.56 130.611   3
  -6  -1 -16 460.108 74.9085   9
  -6  -1  16 584.451 91.2277   7
  -6  -1  16 585.257 87.2952   3
  -6  -1 -17 36.7117 41.4429   9
  -6   1 -17-56.1990 51.9798   9
  -6  -1  17 17.7550 41.8001   3
  -6  -1 -18 39.0258 44.0035   5
  -6  -1 -18-29.0200 35.6226   9
  -6   1 -18-46.1679 36.6961   9
  -6  -1 -19 42.2638 32.6221   5
  -6   1 -19 26.3710 26.8689   9
  -6   2   0 77273.0 1270.65  11
  -6   2  -1 29916.1 781.475  11
  -6   2   1 31317.8 826.278  11
  -6  -2   1 30598.9 670.465  11
  -6   2   2 18108.6 642.491  11
  -6  -2   2 18417.6 562.709  11
  -6   2  -2 17885.1 602.010  11
  -6  -2   2 17814.1 672.224   8
  -6   2   2 18473.4 536.908   8
  -6   2  -3 385.626 100.315  11
  -6  -2   3 335.440 104.276  11
  -6   2   3 468.746 97.5487   8
  -6  -2   3 243.437 118.531   8
  -6   2   3 499.521 124.387  11
  -6   2  -4 4397.14 304.006  11
  -6   2   4 4088.05 327.817  11
  -6  -2   4 4495.39 320.833  11
  -6  -2   4 4743.60 358.725   8
  -6   2  -5 30728.6 803.602  11
  -6   2   5 29953.3 895.975  11
  -6  -2   5 29336.1 852.659  11
  -6  -2   5 29110.5 887.535   8
  -6   2   6 1913.00 245.605  11
  -6  -2   6 1536.58 221.827  11
  -6   2  -6 1210.59 161.435  11
  -6   2   7 4053.82 368.369  11
  -6  -2   7 3568.04 339.424  11
  -6   2   8 4355.76 388.915  11
  -6  -2   8 4354.62 392.962  11
  -6  -2  -8 4005.33 195.808   9
  -6   2  -8 3722.48 178.810   2
  -6  -2   8 3937.36 178.491   7
  -6   2   9 7912.11 546.530  11
  -6   2  -9 7636.92 253.703   2
  -6  -2  -9 8318.09 285.133   9
   6   2   9 7861.91 584.395   1
  -6  -2   9 8120.86 264.850   7
  -6   2  10 855.468 200.106  11
  -6  -2 -10 1071.59 116.330   9
  -6  -2  10 1090.89 108.009   7
  -6   2  10 988.407 109.103   3
  -6  -2  10 1114.32 106.621   3
  -6   2  11 4660.04 448.046  11
  -6  -2 -11 4879.46 228.285   9
   6   2  11 5253.77 520.675   1
  -6  -2  11 5090.37 224.726   7
  -6   2  11 4994.17 231.797   3
  -6  -2  11 5107.27 221.494   3
  -6  -2 -12 4216.59 215.176   9
  -6  -2  12 4222.88 213.017   7
  -6  -2  12 4413.72 209.932   3
  -6  -2 -13 526.238 92.9953   9
  -6  -2  13 420.917 83.0332   7
  -6  -2  13 536.996 90.1068   3
  -6  -2 -14 1025.89 113.144   9
  -6  -2  14 937.520 115.207   7
  -6  -2  14 960.105 104.933   3
  -6  -2 -15 97.1111 61.9866   9
  -6  -2  15 34.9535 56.0906   7
  -6  -2  15-19.8737 48.3297   3
  -6  -2 -16 146.014 53.6001   9
  -6  -2  16 102.974 61.2387   7
  -6  -2  16 88.6207 48.3542   3
  -6  -2 -17 173.211 61.7788   5
  -6  -2 -17 168.451 46.7513   9
  -6  -2  17 205.654 61.6247   7
  -6  -2  17 185.897 52.9657   3
  -6   2 -18 916.010 81.5948   9
  -6  -2 -18 1159.45 95.5282   5
  -6  -2  18 941.704 77.7722   3
  -6  -2 -19 97.2079 37.5094   5
  -6   2 -19 127.721 31.2567   9
  -6   3   0 2410.33 248.929  11
  -6   3  -1 7428.12 428.969  11
  -6   3   1 7330.40 431.849  11
  -6  -3   1 7578.74 458.917   8
  -6   3  -2 19910.3 698.584  11
  -6   3   2 18823.7 702.161  11
  -6  -3   2 19558.3 737.497   8
   6   3   3 195.866 92.7614   1
  -6   3  -3 120.276 75.3427  11
  -6   3   3 292.222 107.940  11
  -6  -3   3 254.406 113.565   8
  -6   3  -4 247.403 101.195  11
  -6   3   4 224.054 122.409  11
   6   3   4 270.725 113.373   1
  -6  -3   4 540.540 161.447   8
  -6   3   5 162.232 92.2260  11
  -6   3  -5 140.112 90.3867  11
   6   3   5-10.6246 76.1144   1
  -6   3  -6 1362.39 201.333  11
  -6   3   6 1281.36 219.034  11
   6   3   6 1339.93 229.200   1
  -6   3  -7 22620.8 789.736  11
  -6   3  -7 22864.4 439.455  10
  -6  -3  -7 22872.5 453.614   9
  -6   3  -7 22116.4 437.179   2
  -6   3   7 22730.6 870.945  11
   6   3   7 21100.1 880.225   1
  -6   3  -8 276.890 69.8015   2
  -6   3   8 307.927 127.964  11
  -6  -3  -8 343.295 71.5661   9
   6   3   8 404.977 165.124   1
  -6  -3   8 246.871 60.8730   7
  -6   3  -9 573.451 78.7938   2
   6   3   9 696.754 203.419   1
  -6  -3  -9 664.653 93.3399   9
  -6   3   9 741.978 192.529  11
  -6  -3   9 673.378 85.6762   7
  -6   3  10 3506.52 375.979  11
   6   3  10 3652.93 425.164   1
  -6   3 -10 3903.87 188.014   2
  -6  -3 -10 3669.18 198.143   9
  -6  -3  10 3736.38 190.520   7
  -6  -3 -11 6529.96 265.752   9
  -6  -3  11 6457.35 255.326   7
  -6  -3 -12 7373.03 280.316   9
  -6  -3  12 7320.62 275.088   7
  -6  -3  12 7729.39 272.319   3
  -6  -3 -13 850.163 104.295   9
  -6  -3  13 786.074 103.466   7
  -6  -3  13 701.860 91.4725   3
  -6  -3 -14 792.630 98.4384   9
  -6  -3  14 903.575 107.708   7
  -6  -3  14 786.926 94.2643   3
  -6  -3 -15 1457.73 138.043   5
  -6  -3 -15 1673.18 122.495   9
  -6  -3  15 1383.75 125.308   7
  -6  -3  15 1701.09 126.025   3
  -6  -3 -16 2529.22 158.935   5
  -6  -3 -16 2326.59 127.132   9
  -6  -3  16 2321.79 146.769   7
  -6  -3  16 2128.31 129.281   3
  -6  -3 -17 642.558 86.3824   5
  -6  -3  17 572.266 74.2598   7
  -6  -3  17 599.160 70.2718   3
  -6  -3 -18 384.851 59.0851   5
  -6   3 -18 296.534 51.5742   9
  -6  -3  18 335.233 47.0040   3
  -6  -3 -19-10.9664 24.5378   5
  -6   4   0 219.935 107.046  11
  -6  -4   0 137.300 119.900   8
  -6   4  -1 5578.95 409.873  11
  -6   4   1 4945.13 385.522  11
  -6  -4   1 5188.19 405.044   8
  -6  -4  -1 5325.03 408.356   8
  -6   4  -2 466.559 138.329  11
  -6   4   2 441.769 142.593  11
  -6  -4   2 590.071 156.752   8
  -6   4   3 28163.8 930.222  11
  -6   4  -3 29940.5 948.169  11
  -6  -4   3 28311.2 934.963   8
  -6   4  -4 2790.03 298.553  11
  -6   4   4 2902.92 312.557  11
   6   4   4 2496.73 271.153   1
  -6  -4   4 2603.09 297.100   8
  -6   4  -5 83.8546 65.1360  11
  -6   4   5 67.9576 85.5916  11
  -6   4  -5 94.8718 49.8738   2
  -6   4  -5 80.0707 47.2728  10
  -6  -4   5 139.667 48.5207   9
  -6  -4  -5 145.320 61.9659   9
   6   4   5 36.5546 91.9918   1
  -6   4  -6 10698.3 595.153  11
  -6   4   6 10437.5 602.832  11
   6   4   6 10040.2 594.516   1
  -6  -4  -6 10554.8 315.306   9
  -6   4  -6 10228.1 306.077   2
  -6   4  -6 10702.3 308.188  10
  -6   4  -7 530.575 146.635  11
  -6   4   7 267.624 133.710  11
  -6   4  -7 317.217 69.8322   2
  -6   4  -7 441.072 75.6524  10
  -6  -4  -7 348.372 73.2187   5
  -6  -4  -7 386.986 76.0718   9
   6   4   7 485.204 166.249   1
  -6  -4   7 268.739 55.8816   7
  -6  -4  -8-70.0804 56.5066   5
  -6   4  -8-212.344 100.093  11
  -6   4   8 46.6723 67.9205  11
  -6   4  -8 12.9765 46.5858   2
  -6  -4  -8 18.7467 60.6830   9
   6   4   8-267.128 130.759   1
  -6  -4   8 47.1157 46.9260   7
  -6   4   9 4451.65 422.470  11
  -6  -4  -9 4343.81 214.758   5
   6   4   9 4103.41 447.469   1
  -6  -4  -9 3973.63 204.806   9
  -6   4  -9 4018.17 199.712   2
  -6  -4   9 4229.75 198.143   7
  -6  -4 -10 267.940 75.0374   5
  -6   4 -10 122.713 50.5636   2
   6   4  10-111.465 140.992   1
  -6  -4 -10 115.278 56.9682   9
  -6  -4  10 392.927 77.4210   7
  -6   4 -11 732.098 90.6660   2
  -6  -4 -11 806.636 107.354   5
  -6  -4 -11 814.269 104.608   9
  -6  -4  11 692.378 95.1957   7
  -6  -4 -12 282.301 86.0053   5
  -6  -4 -12 457.859 81.4365   9
  -6  -4  12 335.172 77.9417   7
  -6  -4 -13 596.157 95.3073   5
  -6  -4 -13 425.976 80.2827   9
  -6  -4  13 600.062 93.0148   7
  -6  -4  13 602.206 83.5821   3
  -6  -4 -14 782.606 106.148   5
  -6  -4 -14 826.953 92.0833   9
  -6  -4  14 835.944 100.558   7
  -6  -4  14 809.116 91.2857   3
  -6  -4 -15 397.060 85.9030   5
  -6  -4 -15 360.197 61.9901   9
  -6  -4  15 379.469 77.3602   7
  -6  -4  15 415.760 67.2068   3
  -6  -4 -16 1055.42 101.720   5
  -6  -4  16 916.749 93.3187   7
  -6  -4  16 933.403 83.0891   3
  -6  -4  17 35.9769 42.3863   7
  -6  -4  17-10.4520 28.2331   3
  -6  -4 -17 65.7424 49.7036   5
  -6  -4 -18 41.3319 36.6473   5
  -6  -4  18 51.9248 29.3348   7
  -6  -5   0 23567.0 471.280   2
  -6   5   0 24246.3 908.814  11
  -6  -5   0 23649.7 458.020   9
  -6   5   0 23944.8 453.792   2
  -6  -5   0 24049.6 888.542   8
  -6  -5  -1 66101.6 777.631   2
  -6   5  -1 72328.2 1567.40  11
  -6   5   1 71169.3 1550.20  11
  -6  -5  -1 69036.0 787.038   9
  -6   5   1 69300.2 757.188   2
  -6   5  -1 69437.9 775.397   2
  -6  -5   1 70402.9 786.507   9
  -6  -5   1 70051.6 1517.96   8
  -6  -5  -1 70181.6 1520.39   8
  -6  -5   1 66806.5 785.486   2
  -6  -5  -2 8495.40 282.467   2
  -6   5  -2 8815.94 556.546  11
  -6   5   2 8124.61 531.493  11
  -6  -5   2 8775.69 281.746   9
  -6  -5  -2 8528.86 279.715   9
  -6  -5   2 8100.92 532.379   8
  -6  -5  -2 8078.60 526.442   8
  -6  -5  -3 7149.98 260.249   2
  -6   5  -3 7152.90 505.750  11
  -6   5   3 7465.11 513.594  11
  -6   5  -3 7320.48 257.117  10
  -6  -5   3 7620.94 266.932   9
  -6  -5  -3 7913.63 272.746   9
  -6  -5   3 7173.30 502.097   8
  -6  -5  -3 7595.15 506.186   8
  -6  -5  -4 5724.83 231.255   2
  -6   5  -4 6030.32 472.968  11
  -6   5   4 5998.22 465.256  11
  -6   5  -4 6253.47 238.170  10
  -6  -5   4 6060.92 242.322   9
  -6  -5  -4 5957.59 243.788   9
  -6   5  -5 4425.57 414.691  11
  -6   5   5 4413.51 401.880  11
  -6   5  -5 4169.91 200.325  10
  -6  -5  -5 4235.15 208.179   9
  -6  -5  -5 4203.00 199.747   2
   6   5   6 227.813 133.634   1
  -6   5  -6-471.356 143.275  11
  -6   5  -6-4.56831 43.0958  10
  -6  -5  -6-35.2777 63.8335   9
  -6   5   6-223.814 111.289  11
  -6   5  -7 4068.08 403.848  11
   6   5   7 4314.34 428.236   1
  -6   5  -7 4573.22 216.210  10
  -6  -5  -7 4419.33 206.704   5
  -6  -5  -7 4396.10 218.481   9
  -6   5  -7 4379.36 212.068   2
  -6  -5   7 4487.21 192.800   7
  -6   5   7 4355.48 412.555  11
  -6   5  -8 170.969 98.7380  11
  -6   5   8-87.2845 122.708  11
   6   5   8-12.8874 117.104   1
  -6   5  -8-27.0228 56.7951   2
  -6  -5  -8 26.6202 52.7600   9
  -6  -5   8-44.3872 46.7530   7
  -6  -5  -8 54.7667 59.9622   5
  -6  -5  -9 1810.54 146.489   9
  -6  -5  -9 1850.59 145.837   5
  -6   5  -9 1981.26 146.901   2
  -6  -5   9 1920.98 138.533   7
  -6  -5 -10 1051.89 111.640   9
  -6  -5 -10 1028.49 115.646   5
  -6   5 -10 1107.80 109.408   2
  -6  -5  10 1008.05 108.290   7
  -6   5 -11 36.1130 48.0634   2
  -6  -5 -11 15.8052 67.2131   5
  -6  -5 -11 34.6207 56.8283   9
  -6  -5  11 19.8548 49.9905   7
  -6  -5 -12 4036.03 214.750   5
  -6  -5 -12 3373.66 179.075   9
  -6   5 -12 3713.78 177.464   2
  -6  -5  12 3844.86 194.559   7
  -6  -5 -13 50.1678 58.0082   5
  -6  -5 -13-23.9976 45.9503   9
  -6  -5  13 38.8829 56.2317   7
  -6  -5 -14 317.361 73.2817   5
  -6  -5 -14 350.619 59.9270   9
  -6  -5  14 446.385 76.8537   7
  -6  -5  14 406.793 63.0936   3
  -6  -5 -15-17.5037 57.8043   5
  -6  -5  15 12.2063 46.8445   7
  -6  -5  15 1.75064 32.3242   3
  -6  -5 -16-17.1593 46.9838   5
  -6  -5  16-43.2742 37.9953   7
  -6  -5 -17 30.4990 33.8251   5
  -6  -5  17 4.19995 32.3498   7
  -6   6   0 154.767 99.6763  11
  -6   6   0 95.7110 54.4304   2
  -6  -6   0 116.461 66.8585   9
  -6  -6   0 71.7241 92.0962   8
  -6   6  -1 1224.80 240.078  11
  -6   6   1 883.694 208.029  11
  -6  -6   1 1051.77 116.562   9
  -6  -6  -1 1027.03 112.243   9
  -6   6   1 963.967 103.354   2
  -6  -6   1 1008.45 209.191   8
  -6  -6  -1 864.154 188.299   8
  -6   6  -2 187.106 127.418  11
  -6   6   2 174.139 48.8693   2
  -6   6   2 251.918 129.366  11
  -6   6  -2 241.626 74.3363  10
  -6  -6   2 332.154 82.4115   9
  -6  -6  -2 200.252 67.2899   9
  -6  -6  -2 344.984 139.145   8
  -6  -6  -2 301.683 63.5613   4
  -6   6  -3 22339.5 950.402  11
  -6   6   3 21798.8 920.671  11
  -6  -6  -3 21798.9 468.357   9
  -6   6  -3 21767.4 460.966  10
  -6  -6   3 21786.1 470.129   9
  -6  -6  -3 20885.5 868.496   8
  -6   6  -4 8030.20 581.369  11
  -6   6   4 7312.40 543.613  11
  -6   6  -4 7540.86 273.292  10
  -6  -6   4 7081.45 273.379   9
  -6  -6  -4 7671.21 284.117   9
  -6  -6  -4 7723.63 534.612   8
  -6   6  -5 129.160 117.165  11
  -6   6   5-58.9246 66.2817  11
  -6   6  -5-30.3173 55.7527  10
  -6  -6  -5 21.2203 62.1865   9
  -6  -6  -5 124.878 117.110   8
  -6   6  -6 511.614 168.389  11
  -6  -6  -6 399.563 84.0767   9
  -6   6  -6 334.908 81.1227  10
  -6   6  -7 633.724 102.762  10
  -6  -6  -7 712.661 93.7710   5
  -6  -6  -7 652.626 100.811   9
  -6   6  -8 5.62851 60.4105   2
  -6  -6  -8 40.7505 53.9123   5
  -6  -6  -8-1.20070 57.4862   9
  -6  -6   8 50.0227 43.9218   7
  -6   6  -9 6.39190 48.8428   2
  -6  -6  -9-36.7536 57.0597   5
  -6  -6  -9 43.7199 54.2171   9
  -6  -6   9-14.4338 48.0957   7
  -6   6 -10 766.881 100.455   2
  -6  -6 -10 754.842 100.733   5
  -6  -6 -10 734.020 97.3979   9
  -6  -6  10 761.167 92.5932   7
  -6  -6 -11 2660.16 156.446   9
  -6  -6 -11 2424.61 168.070   5
  -6   6 -11 2438.43 151.631   2
  -6  -6  11 2617.33 158.109   7
  -6  -6 -12 2127.89 154.228   5
  -6  -6 -12 2686.12 145.891   9
  -6   6 -12 2326.82 138.733   2
  -6  -6  12 2292.28 145.878   7
  -6  -6 -13 770.161 99.9828   5
  -6  -6  13 794.269 90.5360   7
  -6  -6 -14 224.255 64.4139   5
  -6  -6  14 266.080 60.3061   7
  -6  -6 -15 59.0801 43.8309   5
  -6  -6  15-18.1918 36.6027   7
  -6  -6 -16 251.494 50.3651   5
  -6  -6  16 319.538 47.5850   7
  -6   7   0 1236.05 254.320  11
  -6  -7   0 1073.63 122.153   9
  -6   7   0 1365.40 127.933   2
  -6  -7   0 1050.98 108.347   4
  -6   7  -1 31019.0 1162.61  11
  -6   7   1 31257.7 1150.81  11
  -6   7  -1 29996.6 556.583  10
  -6  -7   1 30555.6 573.619   9
  -6  -7  -1 31005.6 575.169   9
  -6   7   1 30509.6 542.681   2
  -6  -7   1 30022.4 518.355   4
  -6  -7  -1 29350.2 530.325   4
  -6  -7  -1 30545.9 1046.56   8
  -6  -7   2 9453.23 326.204   9
  -6  -7  -2 9459.06 322.040   9
  -6   7   2 9292.92 295.145   2
  -6  -7  -2 8978.24 299.944   4
  -6   7  -2 8989.23 307.484  10
  -6   7  -3 24577.8 504.253  10
  -6  -7  -3 24568.7 512.456   9
  -6  -7  -3 24093.2 493.074   4
  -6   7  -4 1808.74 144.458  10
  -6  -7  -4 1931.41 155.718   9
  -6   7  -5 602.563 95.5337  10
  -6  -7  -5 629.765 100.323   9
  -6   7  -6 993.473 116.348  10
  -6  -7  -6 1186.24 120.882   9
  -6  -7  -7 191.162 60.9448   5
  -6  -7  -7 157.533 71.8189   9
  -6  -7  -8 2431.34 159.707   5
  -6  -7  -8 2233.01 153.078   9
  -6   7  -8 2513.11 168.949   2
  -6  -7   8 2277.21 139.464   7
  -6  -7  -9 791.539 99.3964   5
  -6   7  -9 639.690 91.9211   2
  -6  -7  -9 611.464 89.8667   9
  -6  -7   9 595.508 83.4564   7
  -6  -7 -10 398.380 79.2723   5
  -6   7 -10 475.298 81.4013   2
  -6  -7 -10 373.219 71.5900   9
  -6  -7  10 295.603 64.1290   7
  -6   7 -11 10.5024 42.0967   2
  -6  -7 -11 23.4358 51.5332   5
  -6  -7  11 72.1654 45.3779   7
  -6   7 -12-8.21387 38.2344   2
  -6  -7 -12 52.0833 51.0611   5
  -6  -7  12 12.1688 42.6295   7
  -6  -7 -13 1545.94 111.982   5
  -6  -7  13 1493.72 103.223   7
  -6  -7 -14 134.160 44.4937   5
  -6  -7  14 91.4687 35.9338   7
  -6  -7 -15 310.701 48.1894   5
  -6  -7  15 237.486 39.0109   7
  -6  -8   0 11771.7 362.804   9
  -6   8   0 11668.7 341.336   2
  -6  -8   0 11584.7 333.059   4
  -6   8   0 11682.3 349.038  10
  -6   8  -1 7911.42 287.011  10
  -6  -8  -1 8445.41 305.755   9
  -6  -8   1 8415.55 283.152   4
  -6   8   1 8697.30 287.961   2
  -6   8  -1 8293.41 295.225   2
  -6  -8  -1 8067.33 282.268   4
  -6  -8  -2 4145.17 220.823   9
  -6   8  -2 3907.75 203.702  10
  -6   8   2 4008.92 192.826   2
  -6  -8   2 4304.26 199.720   4
  -6  -8  -2 3911.73 202.796   4
  -6   8  -3-17.7421 50.4197  10
  -6  -8  -3 17.6531 65.9991   9
  -6  -8   3-88.2178 52.1846   4
  -6  -8  -3-52.8274 54.5594   4
  -6   8  -4 777.593 101.706  10
  -6  -8  -4 705.177 103.221   9
  -6  -8  -4 807.426 103.203   4
  -6   8  -5 43.1107 55.9450  10
  -6  -8  -5 36.5118 56.6943   9
  -6  -8  -5 90.9503 61.5199   4
  -6  -8  -6 2328.14 159.688   9
  -6   8  -6 2475.08 168.807   2
  -6  -8  -6 2456.11 164.775   4
  -6  -8  -7 188.748 56.4732   5
  -6   8  -7 131.231 69.5263   2
  -6  -8  -7 233.780 69.0963   9
  -6  -8  -8 927.387 96.7480   5
  -6  -8  -8 1018.85 101.758   9
  -6   8  -8 897.932 104.821   2
  -6   8  -9 143.748 60.5019   2
  -6  -8  -9 120.105 51.5835   5
  -6  -8  -9 106.341 49.2692   9
  -6  -8   9 136.084 46.1141   7
  -6   8 -10 650.476 83.7989   2
  -6  -8 -10 577.495 76.4578   5
  -6  -8  10 590.109 68.9086   7
  -6   8 -11 19.9809 35.5492   2
  -6  -8 -11 53.1159 47.2823   5
  -6  -8  11 21.9855 37.7726   7
  -6   8 -12 12.4574 29.3920   2
  -6  -8 -12 13.6586 36.7391   5
  -6  -8  12 21.0342 30.5846   7
  -6  -8 -13 45.9270 33.1433   5
  -6  -8  13-3.46775 24.7939   7
  -6  -8 -14 93.6277 31.6091   5
  -6  -8 -14 160.479 34.9640   4
  -6   9   0 7844.34 270.728  10
  -6  -9   0 7932.36 267.133   4
  -6   9   0 7940.67 269.324   2
  -6   9   1 338.802 67.3319   2
  -6   9  -1 401.503 77.5859   2
  -6   9  -1 455.119 77.6106  10
  -6   9   1 476.081 81.8274  10
  -6  -9   1 403.497 71.2889   4
  -6  -9  -1 438.478 74.5775   4
  -6   9  -2 269.351 63.3876  10
  -6   9  -2 431.582 79.2614   2
  -6   9   2 322.764 71.4962  10
  -6  -9   2 416.129 69.5866   4
  -6  -9  -2 272.953 67.9567   4
  -6   9  -3-33.2226 60.7460   2
  -6   9  -3-10.5697 41.6938  10
  -6  -9   3 50.0152 39.8988   4
  -6  -9  -3-33.4442 52.7555   4
  -6   9  -4 324.148 80.2087   2
  -6   9  -4 177.700 56.6866  10
  -6  -9  -4 153.941 62.7456   9
  -6  -9   4 221.762 54.1614   4
  -6  -9  -4 100.048 51.0286   4
  -6   9  -5 560.611 86.7527   2
  -6  -9  -5 547.935 80.5248   9
  -6  -9  -5 571.558 85.4161   4
  -6  -9  -6 3634.73 170.560   9
  -6   9  -6 3908.24 195.313   2
  -6  -9  -6 3558.81 181.889   4
  -6   9  -7 16.2864 46.2648   2
  -6  -9  -7-19.6206 41.4648   9
  -6  -9  -7 16.2482 50.3652   4
  -6   9  -8 1371.97 113.478   2
  -6  -9  -8 1151.57 106.577   4
  -6   9  -9-5.16704 43.8260   2
  -6  -9  -9 8.09991 38.9952   4
  -6   9 -10-0.18467 36.6199   2
  -6  -9 -10 23.6018 38.6388   4
  -6   9 -11 3.25798 27.9838   2
  -6  -9 -11 48.7765 37.1904   4
  -6  -9 -12 15.3019 25.0213   4
  -6  10   0 192.558 50.5139   2
  -6  10   0 167.825 48.8947  10
  -6 -10   0 101.396 45.0269   4
  -6  10   1 60.8518 37.9448   2
  -6  10  -1 54.5910 42.1818   2
  -6  10  -1-2.43087 37.0807  10
  -6  10   1 6.80177 39.9717  10
  -6 -10   1 28.3048 39.1764   4
  -6 -10  -1 93.6065 47.3415   4
  -6  10  -2 728.875 77.8356  10
  -6  10   2 720.396 76.4500  10
  -6 -10   2 614.505 73.9565   4
  -6  10  -2 693.231 85.9006   2
  -6 -10  -2 714.605 80.9820   4
  -6  10  -3 0.23170 43.0886   2
  -6  10   3-24.3996 40.7083  10
  -6 -10   3-32.3547 34.4761   4
  -6 -10  -3-9.96792 45.1198   4
  -6  10   4 1866.05 114.981  10
  -6  10  -4 1833.47 127.076   2
  -6 -10  -4 1766.00 118.978   4
  -6  10  -5 28.5454 43.1049   2
  -6  10   5 71.3591 42.2018  10
  -6 -10  -5 113.701 46.1096   4
  -6  10  -6-21.1760 39.8581   2
  -6  10   6-34.3370 33.5224  10
  -6 -10  -6 6.77670 39.7163   4
  -6  10  -7 506.261 70.9344   2
  -6  10   7 535.862 60.9131  10
  -6 -10  -7 542.350 67.4072   4
  -6  10  -8 10.1309 37.5892   2
  -6  10   8-8.83895 26.7246  10
  -6 -10  -8 39.8421 32.6366   4
  -6  10  -9 21.2611 30.7100   2
  -6  10   9-2.91531 21.7894  10
  -6 -10  -9 49.8200 27.8438   4
  -6  10 -10-12.5853 24.2102   2
  -6 -10 -10 11.2971 20.9676   4
  -6 -11   0 2815.60 118.517   4
  -6  11  -1 8.45301 28.8189   2
  -6 -11   1-10.6953 26.2778   4
  -6 -11  -1-10.1077 26.3214   4
  -6  11  -2 408.035 53.1303   2
  -6 -11  -2 310.583 48.1211   4
  -6  11  -3 740.947 68.5460   2
  -6 -11  -3 716.738 64.3815   4
  -6  11  -4-40.0977 30.9740   2
  -6 -11  -4 14.3351 25.5118   4
  -6 -11  -5 398.115 47.1013   4
  -6  11  -5 440.296 54.1949   2
  -6  11  -6 15.4996 26.5517   2
  -6 -11  -6 12.1259 23.0809   4
  -6  11  -7 52.9697 26.9461   2
  -7   0   0 168.906 71.6854  11
  -7   0  -1-37.7587 45.9963  11
  -7   0   1-98.0022 68.9458  11
  -7   0   2 6742.20 389.859  11
  -7   0   2 6842.28 416.576   8
  -7   0   3-32.1471 78.7671  11
  -7   0   3-166.884 88.5229   8
  -7   0   4 3859.00 322.414  11
  -7   0   4 3582.13 303.708   8
  -7   0   5 276.302 77.4613  11
  -7   0   6 19810.4 784.659  11
  -7   0   7-152.015 116.059  11
  -7   0  -7-5.36976 49.2396   2
  -7   0   8 15015.5 740.057  11
  -7   0  -8 15250.5 362.604   2
  -7   0   8 15343.9 362.173   7
  -7   0   9 179.690 126.957  11
  -7   0   9 0.27009 51.3383   7
  -7   0  10 14071.6 765.555  11
  -7   0  10 14321.9 371.979   7
  -7   0  11-43.1306 56.2511   7
  -7   0  11-33.9939 57.3050   3
  -7   0  12 874.455 110.742   7
  -7   0  12 762.293 99.4162   3
  -7   0  13 38.6016 63.4823   7
  -7   0  13-30.3558 56.9358   3
  -7   0 -14 1539.99 135.925   9
  -7   0  14 1296.48 118.844   3
  -7   0 -15-16.6105 60.3696   9
  -7   0 -16 5634.80 214.426   9
  -7   0 -17 25.5334 41.6304   9
  -7   0 -18 32.4027 37.0243   5
  -7   0 -18 22.7183 30.3433   9
  -7   1   0-155.989 73.1160  11
  -7   1  -1 4621.02 308.299  11
  -7   1   1 5198.77 344.727  11
  -7  -1   1 4886.90 306.397  11
  -7   1  -2 27058.8 720.366  11
  -7   1   2 26821.8 802.401  11
  -7  -1   2 28877.8 775.640  11
  -7  -1   2 28184.9 884.302   8
  -7   1   2 26857.8 778.441   8
  -7   1   3 22470.5 762.133  11
  -7  -1   3 23284.0 737.131  11
  -7   1   3 23446.5 719.449   8
  -7  -1   3 22500.2 788.130   8
  -7   1   4 683.340 147.993  11
  -7  -1   4 724.797 148.984  11
  -7   1   4 1050.00 165.405   8
  -7  -1   4 1072.60 193.321   8
  -7  -1   5 9730.45 522.204  11
  -7   1   5 8994.47 520.845  11
  -7  -1   5 9847.75 534.824   8
  -7   1   6 23524.6 868.394  11
  -7  -1   6 21855.4 822.217  11
  -7   1  -6 22744.9 445.863   2
  -7  -1  -6 22941.2 450.067   9
  -7   1   7 298.895 125.983  11
  -7  -1   7 300.837 127.147  11
  -7  -1  -7 222.110 69.1095   9
  -7  -1  -7 365.641 68.5495   2
  -7   1  -7 202.916 56.8174   2
  -7   1   8 964.552 210.041  11
  -7  -1   8 769.629 183.818  11
  -7  -1  -8 894.323 104.429   9
  -7  -1   8 881.537 92.1039   7
  -7   1  -8 837.575 95.0674   2
  -7   1   9 38990.9 1235.65  11
  -7  -1   9 39304.8 1239.70  11
  -7   1  -9 37335.0 571.916   2
  -7  -1  -9 37431.8 620.490   9
  -7  -1   9 36842.0 576.656   7
  -7   1  10 1830.08 297.721  11
  -7  -1  10 1942.44 312.410  11
  -7  -1 -10 1576.77 141.511   9
  -7  -1  10 1731.27 136.700   7
  -7  -1 -11 15806.6 417.850   9
  -7  -1  11 15343.2 391.077   7
  -7  -1 -12 17936.5 442.682   9
  -7  -1  12 17480.9 422.346   7
  -7  -1  12 17795.8 407.575   3
  -7  -1 -13 8578.43 303.139   9
  -7  -1  13 8751.90 300.864   7
  -7  -1  13 8846.02 287.740   3
  -7  -1 -14 61.6226 56.5626   9
  -7  -1  14 53.6295 55.3386   7
  -7  -1  14 34.0450 48.3462   3
  -7  -1 -15 1215.31 114.655   9
  -7   1 -15 1155.49 114.634   9
  -7  -1  15 1111.39 109.455   7
  -7  -1  15 1243.37 107.874   3
  -7  -1 -16 307.991 62.5609   9
  -7   1 -16 252.729 65.5941   9
  -7  -1 -17 168.617 59.1299   5
  -7  -1 -17 141.894 43.3791   9
  -7   1 -17 72.2520 43.6421   9
  -7  -1 -18 92.4505 40.1880   5
  -7  -1 -18 76.1030 30.9678   9
  -7   1 -18 22.5244 30.4048   9
  -7   2   0 13.9349 72.7232  11
  -7   2  -1 16287.5 624.190  11
  -7   2   1 15833.4 637.543  11
  -7  -2   1 17184.8 719.475   8
  -7   2  -2 760.172 139.326  11
  -7   2   2 498.760 131.793  11
  -7  -2   2 356.674 138.609   8
  -7   2  -3 2445.16 237.422  11
  -7   2   3 2290.79 260.075  11
  -7  -2   3 2430.99 233.303  11
  -7  -2   3 2189.17 268.863   8
  -7   2  -4 552.167 122.742  11
  -7   2   4 807.472 175.085  11
  -7  -2   4 562.048 142.411  11
  -7  -2   4 1014.02 192.819   8
  -7   2   5 2336.92 285.179  11
  -7  -2   5 2700.11 283.641  11
  -7   2  -5 2283.63 145.552   2
  -7  -2  -5 2257.28 145.624   9
  -7  -2   6 2113.71 145.640   2
  -7  -2   6 1930.00 255.857  11
  -7  -2  -6 1700.24 127.075   2
  -7   2   6 1587.55 244.128  11
  -7   2  -6 2051.78 133.170  10
  -7   2  -6 1976.91 138.664   2
  -7  -2  -6 1782.26 135.319   9
  -7  -2   7 2091.47 142.224   2
  -7   2   7 1859.15 273.324  11
  -7  -2   7 2089.46 276.304  11
  -7   2  -7 2094.48 143.962   2
  -7  -2  -7 2157.46 148.615   9
  -7   2   8 3764.83 392.750  11
  -7  -2   8 3610.09 375.695  11
  -7   2  -8 3761.03 189.765   2
  -7  -2  -8 3665.25 197.905   9
   7   2   8 3476.57 389.211   1
  -7  -2   8 3499.15 172.708   7
  -7   2   9 28670.7 1077.53  11
  -7   2  -9 28045.7 510.335   2
  -7  -2  -9 27807.7 538.015   9
   7   2   9 29312.7 1148.08   1
  -7  -2   9 27526.0 492.945   7
  -7  -2 -10 576.740 93.2224   9
   7   2  10 261.538 156.965   1
  -7  -2  10 569.436 88.0866   7
  -7   2 -10 426.740 76.4900   2
  -7  -2 -11 2345.09 169.918   9
  -7  -2  11 2297.97 154.611   7
  -7  -2 -12 58.0014 65.5709   9
  -7  -2  12 130.096 60.0487   7
  -7  -2 -13 46.4734 61.5491   9
  -7  -2  13 52.4472 58.9047   7
  -7  -2  13 165.469 57.1156   3
  -7  -2 -14 1311.07 120.419   9
  -7  -2  14 1337.52 121.309   7
  -7  -2  14 1371.44 113.423   3
  -7  -2 -15 73.0271 47.5275   9
  -7  -2  15 178.959 56.8833   7
  -7  -2  15 128.835 49.2005   3
  -7  -2 -16 355.222 72.3245   5
  -7  -2 -16 246.996 58.1458   9
  -7  -2  16 301.532 65.3970   7
  -7  -2  16 413.895 59.8070   3
  -7  -2 -17 106.819 49.2438   5
  -7  -2 -17 90.0220 36.6438   9
  -7   2 -17 76.6319 41.6152   9
  -7  -2 -18 1013.45 76.9729   5
  -7   2 -18 847.846 67.3898   9
  -7   3   0 11.9485 65.7545  11
  -7  -3   0-47.4070 106.168   8
  -7   3  -1 1999.21 239.929  11
  -7   3   1 2147.52 258.533  11
  -7  -3   1 2069.47 272.491   8
  -7   3  -2 13668.8 618.394  11
  -7   3   2 12854.7 623.765  11
  -7  -3   2 12798.1 647.092   8
  -7   3  -3 643.277 82.2963   2
  -7   3  -3 300.947 113.884  11
  -7   3   3 666.236 159.480  11
  -7  -3  -3 574.157 78.0630   9
  -7  -3   3 577.049 86.6830   2
  -7  -3   3 504.414 150.772   8
  -7  -3   4 8495.75 282.547   2
  -7   3  -4 8140.01 480.258  11
  -7   3   4 8582.39 528.230  11
  -7  -3  -4 8497.88 279.156   2
  -7   3  -4 9056.61 275.412  10
  -7  -3  -4 8458.88 277.481   9
  -7   3  -4 8231.21 276.433   2
  -7  -3   4 8376.97 535.723   8
  -7  -3   5 1103.70 121.161   2
  -7  -3  -5 981.462 107.475   2
  -7   3  -5 1164.56 191.041  11
  -7   3   5 1288.19 221.032  11
  -7   3  -5 1342.01 111.661  10
  -7  -3  -5 1300.49 116.541   9
  -7   3  -5 1208.24 112.077   2
   7   3   5 1297.39 218.946   1
  -7  -3   6 3833.40 197.846   2
  -7   3   6 3632.96 370.037  11
  -7  -3  -6 4087.06 193.979   2
  -7   3  -6 4506.61 201.406  10
  -7  -3  -6 4122.14 204.109   9
  -7   3  -6 4416.74 209.735   2
   7   3   6 3913.41 381.881   1
  -7   3   7 1324.91 243.386  11
  -7   3  -7 1662.11 132.918   2
  -7  -3  -7 1591.12 132.012   9
   7   3   7 1430.63 252.474   1
  -7   3   8 3115.80 365.821  11
  -7  -3  -8 3093.09 185.759   9
   7   3   8 2474.45 337.463   1
  -7   3  -8 2872.35 171.407   2
  -7   3   9 8437.43 597.741  11
  -7   3  -9 7948.51 279.261   2
   7   3   9 7111.11 583.173   1
  -7  -3  -9 7286.59 281.672   9
  -7  -3   9 7814.42 266.553   7
  -7   3 -10 2955.89 169.839   2
  -7  -3 -10 2836.55 180.088   9
  -7  -3  10 2963.21 169.968   7
  -7  -3 -11 1066.81 123.526   9
  -7  -3  11 1017.24 106.408   7
  -7  -3 -12 989.167 117.738   9
  -7  -3  12 975.011 106.995   7
  -7  -3 -13 493.236 94.4668   5
  -7  -3 -13 592.553 91.6534   9
  -7  -3  13 475.722 78.5947   7
  -7  -3 -14 544.596 92.1539   5
  -7  -3 -14 502.682 82.8158   9
  -7  -3  14 401.212 72.8418   7
  -7  -3 -15 578.148 90.5501   5
  -7  -3 -15 395.185 65.4792   9
  -7  -3  15 445.638 75.1258   7
  -7  -3 -16 2419.26 121.962   9
  -7  -3 -16 2638.32 142.807   5
  -7  -3  16 2401.21 131.330   7
  -7  -3 -17 56.5585 40.0955   5
  -7  -3 -17 61.2092 28.8505   9
  -7   3 -17 78.7298 38.8248   9
  -7  -3 -18 603.762 55.9995   5
  -7   3 -18 689.107 56.5774   9
  -7   4   0 3.50249 49.2804   2
  -7   4   0 56.2166 78.4128  11
  -7  -4   0-8.17570 45.1346   9
  -7  -4   0 83.0725 65.0809   2
  -7  -4   0-41.3538 115.905   8
  -7   4   1 643.492 85.4470   2
  -7   4  -1 732.804 90.8716   2
  -7   4  -1 647.211 155.255  11
  -7   4   1 202.378 110.333  11
  -7  -4   1 616.379 88.8598   9
  -7  -4  -1 679.593 92.4629   9
  -7  -4   1 815.321 112.198   2
  -7  -4  -1 758.995 104.136   2
  -7  -4   1 707.438 174.519   8
  -7  -4  -1 231.345 122.029   8
  -7   4   2 484.618 79.2323   2
  -7   4  -2 340.178 73.2161   2
  -7   4  -2 163.557 100.296  11
  -7   4   2 280.846 121.168  11
  -7  -4   2 311.302 64.9223   9
  -7  -4  -2 361.339 73.1928   9
  -7  -4   2 326.430 92.4619   2
  -7  -4  -2 308.229 86.9057   2
  -7  -4   2 134.043 139.154   8
  -7  -4   3 6681.74 264.866   2
  -7   4  -3 6994.06 486.519  11
  -7  -4  -3 7118.50 267.454   2
  -7   4   3 7443.51 509.541  11
  -7   4  -3 7581.91 261.014  10
  -7  -4   3 7475.71 258.366   9
  -7   4   3 7670.05 253.561   2
  -7  -4  -3 6981.21 260.209   9
  -7   4  -3 7547.85 270.195   2
  -7  -4   3 7209.43 513.516   8
  -7  -4   4 9035.49 304.492   2
  -7   4  -4 8888.06 548.674  11
  -7  -4  -4 8942.02 294.397   2
  -7   4   4 9887.25 596.085  11
  -7   4  -4 9995.71 301.606  10
  -7  -4   4 9514.94 294.512   9
  -7  -4  -4 8975.41 299.222   9
  -7   4  -4 9236.90 303.429   2
  -7   4  -5 21960.5 867.242  11
  -7  -4  -5 21299.9 445.646   2
  -7   4   5 22520.6 914.952  11
  -7   4  -5 21492.0 447.245  10
  -7  -4   5 21668.6 441.531   9
  -7  -4  -5 22273.5 470.446   9
  -7   4  -5 21355.6 464.677   2
  -7  -4   5 22171.4 467.494   2
  -7  -4  -6 15869.1 380.560   2
  -7   4  -6 16321.4 746.123  11
  -7   4   6 16994.3 809.539  11
  -7   4  -6 16736.6 398.694  10
  -7  -4  -6 16479.0 413.089   9
  -7   4  -6 16452.3 410.997   2
  -7   4   7 4845.30 448.515  11
  -7   4  -7 4924.74 222.142  10
   7   4   7 4193.83 415.721   1
  -7  -4  -7 5131.14 237.839   9
  -7   4  -7 5733.28 245.135   2
  -7  -4  -8 1201.84 113.833   5
  -7  -4  -8 1049.97 120.552   9
  -7   4  -8 1054.07 114.663   2
   7   4   8 886.059 219.292   1
  -7  -4  -9 2661.17 168.179   5
  -7   4  -9 2736.97 169.871   2
  -7  -4  -9 2698.39 178.230   9
  -7  -4   9 2630.36 155.632   7
  -7   4 -10 140.626 54.0841   2
  -7  -4 -10 171.750 71.8967   5
  -7  -4 -10 197.221 79.5583   9
  -7  -4  10 86.4539 51.1409   7
  -7   4 -11 43.4259 51.9769   2
  -7  -4 -11 14.7726 51.8309   5
  -7  -4 -11 92.3228 61.6598   9
  -7  -4  11 37.5643 51.4902   7
  -7  -4 -12 2880.91 178.390   5
  -7  -4 -12 2698.76 167.637   9
  -7  -4  12 2756.37 163.559   7
  -7  -4 -13 411.065 77.4342   5
  -7  -4 -13 457.175 76.8202   9
  -7  -4  13 338.116 70.8102   7
  -7  -4 -14 2209.69 147.558   5
  -7  -4 -14 1942.82 129.377   9
  -7  -4  14 2048.09 131.648   7
  -7  -4 -15 148.470 56.5305   5
  -7  -4 -15 191.090 48.0846   9
  -7  -4  15 185.777 51.7045   7
  -7  -4 -16 126.478 50.1695   5
  -7  -4  16 7.30589 33.8753   7
  -7  -4 -17-26.4957 31.4906   5
  -7   4 -17-28.1587 31.7273   9
  -7   5   0 13.3264 45.2978   2
  -7   5   0 224.741 102.081  11
  -7  -5   0-30.7725 51.0349   9
  -7  -5   0 205.609 80.4597   2
  -7  -5   0-22.5930 111.879   8
  -7  -5   1 5879.57 260.742   2
  -7  -5  -1 5491.86 248.953   2
  -7   5  -1 5019.22 437.735  11
  -7   5   1 5285.59 453.799  11
  -7  -5   1 5269.82 230.655   9
  -7  -5  -1 5664.59 240.675   9
  -7   5   1 5298.54 224.701   2
  -7   5  -1 5300.23 232.872   2
  -7  -5   1 4945.18 442.321   8
  -7  -5  -1 5294.74 452.406   8
  -7   5   2 630.954 85.2534   2
  -7   5  -2 539.488 85.2687   2
  -7   5  -2 622.351 169.645  11
  -7   5   2 716.386 173.744  11
  -7   5  -2 656.260 90.3944  10
  -7  -5   2 654.325 94.5331   9
  -7  -5  -2 745.135 101.015   9
  -7  -5  -2 714.293 108.684   2
  -7  -5   2 497.574 182.830   8
  -7  -5  -2 368.123 154.878   8
  -7  -5  -3 1584.34 139.549   2
  -7   5  -3 1411.35 233.862  11
  -7   5   3 1673.02 261.377  11
  -7   5  -3 1781.46 138.528  10
  -7  -5   3 1467.68 134.370   9
  -7  -5  -3 1664.31 138.818   9
  -7   5   3 1706.31 129.591   2
  -7   5  -3 1658.39 142.328   2
  -7  -5  -3 1510.47 260.548   8
  -7  -5  -4 6396.20 260.356   2
  -7   5  -4 7209.77 531.922  11
  -7   5   4 7497.81 551.386  11
  -7   5  -4 7147.23 270.254  10
  -7  -5   4 7041.86 267.007   9
  -7  -5  -4 7114.10 278.438   9
  -7   5  -4 6651.37 271.255   2
  -7  -5  -5 1098.85 121.273   2
  -7   5  -5 1259.41 235.240  11
  -7   5  -5 857.973 109.256   2
  -7   5   5 733.678 190.383  11
  -7   5  -5 696.430 99.0412  10
  -7  -5  -5 708.817 105.079   9
  -7   5  -6 5148.11 457.503  11
  -7   5   6 5923.99 501.042  11
  -7   5  -6 5461.77 238.872  10
  -7  -5  -6 5407.26 246.126   9
  -7   5  -6 5358.62 247.382   2
  -7   5  -7 133.260 68.3917   2
  -7  -5  -7 107.751 69.9898   9
  -7  -5  -8 6563.69 248.114   5
  -7  -5  -8 6594.58 274.297   9
  -7   5  -8 6216.72 262.955   2
  -7  -5  -9 4027.17 201.829   5
  -7  -5  -9 4321.55 220.195   9
  -7   5  -9 3980.94 209.316   2
  -7  -5   9 4499.01 197.018   7
  -7  -5 -10 7812.54 277.111   5
  -7  -5 -10 8018.97 290.156   9
  -7   5 -10 7928.45 279.419   2
  -7  -5  10 7947.22 261.606   7
  -7   5 -11-29.6895 46.6214   2
  -7  -5 -11-34.6902 50.9305   5
  -7  -5 -11-20.0348 61.2046   9
  -7  -5  11 21.2462 51.6913   7
  -7  -5 -12 93.5961 52.3114   5
  -7  -5 -12 88.0873 58.5502   9
  -7  -5  12 135.663 52.5641   7
  -7   5 -12 193.138 54.3217   2
  -7  -5 -13 2440.62 151.469   5
  -7  -5 -13 2233.02 133.600   9
  -7  -5  13 2362.90 139.489   7
  -7  -5 -14 448.119 74.9356   5
  -7  -5 -14 383.109 61.0746   9
  -7  -5  14 384.853 60.8739   7
  -7  -5 -15 576.505 74.6597   5
  -7  -5  15 570.441 64.7863   7
  -7  -5 -16 448.788 55.6372   5
  -7  -5  16 433.674 50.3137   7
  -7   6   0-37.3481 62.3423   2
  -7   6   0-73.7135 75.3855  11
  -7  -6   0-1.57102 70.2224   9
  -7  -6   0-3.56680 63.9438   8
  -7   6   1 137.230 61.7960   2
  -7   6  -1 403.422 157.007  11
  -7   6  -1 317.596 72.4779   2
  -7  -6   1 330.762 86.4671   9
  -7  -6  -1 250.790 81.6156   9
  -7  -6   1 488.281 167.590   8
  -7  -6  -1 372.094 147.699   8
  -7   6  -2 24916.6 1031.31  11
  -7   6   2 24121.5 1002.93  11
  -7   6  -2 24613.6 507.790  10
  -7  -6   2 24681.1 515.934   9
  -7  -6  -2 24671.2 516.284   9
  -7   6   2 24845.0 486.353   2
  -7   6  -2 24297.5 513.260   2
  -7  -6  -2 24962.0 992.193   8
  -7   6   3 440.969 78.1030   2
  -7   6  -3 413.516 88.6809   2
  -7   6  -3 167.540 61.4256  10
  -7  -6   3 161.635 81.3337   9
  -7  -6  -3 379.412 85.3135   9
  -7   6  -4 13142.3 373.793  10
  -7  -6  -4 12693.1 372.988   9
  -7   6  -4 13134.4 384.545   2
  -7  -6  -4 13032.8 732.703   8
  -7   6  -5-43.4041 64.6543   2
  -7   6  -5-25.1820 52.2648  10
  -7  -6  -5 139.271 77.0418   9
  -7   6  -6 266.158 79.6850   2
  -7   6  -6 467.493 92.6681  10
  -7  -6  -6 304.209 81.8483   9
  -7   6  -7 408.337 88.3611   2
  -7  -6  -7 443.246 94.0576   9
  -7  -6  -8 2007.28 140.641   5
  -7  -6  -8 1920.90 151.264   9
  -7   6  -8 2123.04 159.166   2
  -7   6  -9 397.107 86.1257   2
  -7  -6  -9 356.986 69.2092   5
  -7  -6  -9 338.394 81.4592   9
  -7   6 -10 66.4573 50.6657   2
  -7  -6 -10 62.4286 57.5783   5
  -7  -6 -10 166.578 70.1268   9
  -7  -6  10 76.5832 45.9431   7
  -7   6 -11 170.736 56.7301   2
  -7  -6 -11 140.799 52.4377   5
  -7  -6 -11 213.408 66.8684   9
  -7  -6  11 226.445 58.4084   7
  -7   6 -12 25.8056 36.2038   2
  -7  -6 -12 31.9523 41.8365   5
  -7  -6 -12 43.6563 46.8291   9
  -7  -6  12-12.6740 41.2884   7
  -7  -6 -13 439.266 68.8622   5
  -7  -6 -13 356.747 56.3818   9
  -7  -6  13 351.601 55.9338   7
  -7  -6 -14 526.399 64.0938   5
  -7  -6  14 430.074 53.0038   7
  -7  -6 -15 37.6559 31.4993   5
  -7  -6  15 9.79909 23.6974   7
  -7   7   0-51.3570 59.9646   2
  -7  -7   0-65.7009 69.8292   9
  -7   7   1 309.228 68.1426   2
  -7   7  -1 303.424 75.8095   2
  -7   7  -1 242.302 72.9800  10
  -7  -7   1 274.412 82.7220   9
  -7  -7  -1 279.592 86.9489   9
  -7   7  -2 1061.69 116.753  10
  -7  -7  -2 1267.57 138.907   9
  -7   7   2 1119.57 109.480   2
  -7  -7   2 975.428 123.800   9
  -7   7  -2 988.074 113.426   2
  -7   7  -3 133.471 76.5945   2
  -7   7  -3 135.993 62.5886  10
  -7  -7  -3 108.558 80.1358   9
  -7   7  -4 2157.29 160.706  10
  -7  -7  -4 2091.65 161.390   9
  -7   7  -4 2101.91 163.587   2
  -7  -7  -4 2099.62 143.108   4
  -7   7  -5 2361.12 164.755  10
  -7  -7  -5 2127.07 163.998   9
  -7   7  -5 2304.00 171.631   2
  -7  -7  -5 2297.45 150.660   4
  -7   7  -6 2312.17 161.510  10
  -7  -7  -6 2390.53 168.249   9
  -7   7  -6 2186.36 167.053   2
  -7  -7  -7 4755.82 220.534   9
  -7   7  -7 5067.52 239.476   2
  -7   7  -8 140.176 69.8662   2
  -7  -7  -8 217.999 71.8959   9
  -7   7  -9 46.0746 54.6171   2
  -7  -7  -9 138.800 50.1712   5
  -7  -7  -9 124.141 59.4242   9
  -7   7 -10 604.195 85.2820   2
  -7  -7 -10 463.966 69.0345   5
  -7  -7 -10 653.241 81.2976   9
  -7   7 -11-0.42643 35.7136   2
  -7  -7 -11 22.8015 41.1027   5
  -7  -7 -11 35.9602 39.7614   9
  -7  -7 -12 555.423 66.1846   5
  -7   7 -12 585.306 65.1134   2
  -7  -7  12 565.747 59.9620   7
  -7  -7 -13 65.1171 33.4647   5
  -7  -7  13 76.9328 30.1234   7
  -7  -7 -14 509.431 50.6690   5
  -7   8   0-10.1286 49.1077   2
  -7   8   0-45.8234 66.3508  10
  -7  -8   0 30.9719 63.5764   9
  -7   8   1 104.182 58.0757   2
  -7   8  -1 47.9621 62.6333   2
  -7   8  -1-6.46493 55.2409  10
  -7   8   1 70.9866 54.5138  10
  -7  -8  -1 4.70510 76.6286   9
  -7   8   2 301.912 66.6849   2
  -7   8  -2 339.635 81.3795   2
  -7   8  -2 354.567 83.4403  10
  -7  -8  -2 217.311 84.3474   9
  -7  -8  -2 274.769 60.8279   4
  -7   8  -3-20.0386 63.9759   2
  -7   8  -3 84.3524 64.9326  10
  -7  -8  -3 140.295 82.4441   9
  -7  -8  -3-4.59493 43.8437   4
  -7   8  -4 34.9989 67.1860   2
  -7   8  -4-32.2440 59.4010  10
  -7  -8  -4 59.5767 65.7124   9
  -7  -8  -4 49.7870 49.4476   4
  -7   8  -5 278.051 72.7828   2
  -7   8  -5 392.323 81.9843  10
  -7  -8  -5 362.085 81.6748   9
  -7  -8  -5 183.394 54.0028   4
  -7  -8  -6 1055.48 113.668   9
  -7   8  -6 1129.92 121.429   2
  -7  -8  -6 1216.19 109.075   4
  -7   8  -7 156.853 59.7118   2
  -7  -8  -7 212.407 67.9052   9
  -7  -8  -7 163.118 54.1625   4
  -7   8  -8 65.0667 57.6224   2
  -7  -8  -8 33.8294 48.3537   9
  -7  -8  -8-33.2034 44.7773   4
  -7   8  -9 501.682 75.1256   2
  -7  -8  -9 421.208 64.8239   9
  -7  -8  -9 453.597 66.1669   4
  -7   8 -10 268.435 52.9241   2
  -7  -8 -10 192.774 48.4586   4
  -7   8 -11 47.6374 32.7497   2
  -7  -8 -11 104.945 39.5546   4
  -7  -8 -12 66.6520 28.2109   4
  -7   8 -12 44.3173 26.2397   2
  -7   9   0 3.61343 44.9593   2
  -7   9   0 1.50908 53.0332  10
  -7   9  -1 1746.67 128.637  10
  -7   9   1 1941.18 137.159  10
  -7   9   1 1603.14 114.705   2
  -7   9  -1 1809.59 133.432   2
  -7   9  -2 299.971 68.9257   2
  -7   9  -2 240.842 65.1162  10
  -7   9   2 189.959 62.8337  10
  -7  -9  -2 167.821 44.5059   4
  -7   9  -3 3575.47 174.500  10
  -7   9   3 3717.76 179.832  10
  -7   9  -3 3789.95 190.855   2
  -7  -9  -3 3558.02 162.475   4
  -7   9  -4 590.842 89.1956   2
  -7  -9  -4 688.506 77.4098   4
  -7  -9  -5 1405.83 111.383   9
  -7   9  -5 1613.41 126.002   2
  -7  -9  -5 1437.64 105.355   4
  -7   9  -6-2.19055 53.2787   2
  -7  -9  -6 3.06130 39.8738   9
  -7  -9  -6-62.0834 39.6833   4
  -7   9  -7 65.1358 47.8914   2
  -7  -9  -7 14.1657 34.8436   4
  -7   9  -8 708.742 79.6483   2
  -7  -9  -8 615.279 67.4580   4
  -7   9  -9 985.488 85.1550   2
  -7  -9  -9 887.189 73.1020   4
  -7   9 -10 50.2683 32.9771   2
  -7  -9 -10 14.7205 22.1197   4
  -7  10   0-70.9975 38.3876   2
  -7  10   0-61.1736 41.3313  10
  -7  10  -1 225.544 51.3548   2
  -7  10  -1 271.498 52.3958  10
  -7  10   1 255.926 50.5188  10
  -7  10  -2 79.3479 40.5385   2
  -7  10   2 42.5999 35.5208  10
  -7 -10  -2 37.6194 29.1758   4
  -7  10   3 812.207 75.2159  10
  -7 -10  -3 693.576 65.0011   4
  -7  10  -4 184.006 49.1771   2
  -7  10   4 196.987 47.3526  10
  -7 -10  -4 239.282 42.8513   4
  -7  10  -5-29.2593 42.0159   2
  -7  10   5 23.3913 33.3093  10
  -7 -10  -5-17.0619 24.8984   4
  -7  10   6 444.030 54.1432  10
  -7 -10  -6 432.570 47.9661   4
  -7  10  -7 50.7065 34.9354   2
  -7  10   7-12.2675 24.7571  10
  -7 -10  -7-12.9759 20.0190   4
  -7  10  -8 10.7696 26.3971   2
  -7  10   8 16.3463 22.3422  10
  -8   0   0 1215.90 112.348   2
  -8   0   1-29.7061 40.5868   2
  -8   0  -1 25.2259 47.8642   2
  -8   0   2 258.664 103.064  11
  -8   0   2 135.764 87.2186   8
  -8   0   2 223.978 64.9803   2
  -8   0  -2 140.106 54.2245   2
  -8   0   3 0.84072 36.8409  11
  -8   0  -3 10.3083 38.0980   9
  -8   0   3 79.3936 83.4944   8
  -8   0   3 39.1989 54.9121   2
  -8   0  -3 22.7383 50.4098   2
  -8   0   4 3433.15 333.084  11
  -8   0   4 3328.35 180.106   2
  -8   0  -4 3391.22 184.621   2
  -8   0  -4 3519.14 175.225   9
  -8   0   4 3023.05 304.684   8
  -8   0   5-186.804 95.2836  11
  -8   0  -5-68.5452 53.8210   9
  -8   0   5 7.89562 64.6668   2
  -8   0  -5-90.9702 59.4935   2
  -8   0   6 61878.0 731.480   2
  -8   0   6 62960.9 1475.77  11
  -8   0  -6 62469.2 776.742   2
  -8   0  -6 63273.4 773.967   9
  -8   0  -7 32.4822 60.4297   9
  -8   0  -7 22.2641 56.5475   2
  -8   0   8 35176.7 1180.47  11
  -8   0  -8 34551.3 572.711   2
  -8   0  -8 34239.8 595.777   9
  -8   0  -9-41.0767 67.0756   9
  -8   0  -9 98.9989 59.2484   2
  -8   0 -10 16389.1 424.599   9
  -8   0 -11-28.9909 67.4754   9
  -8   0 -12 344.874 84.7427   9
  -8   0 -13-12.8123 58.9250   9
  -8   0 -14 291.653 72.9878   9
  -8   0 -15 9.41055 54.3915   9
  -8   0 -16 899.435 83.8334   9
  -8   0 -17 61.4282 40.3486   5
  -8   0 -17 35.8531 34.1744   9
  -8  -1   0 26399.2 499.261   2
  -8   1   0 26537.6 492.287   2
  -8  -1   1 1268.46 120.966   2
  -8  -1  -1 1431.99 125.018   2
  -8   1   1 973.689 178.560  11
  -8   1   1 1270.04 113.082   2
  -8   1  -1 1310.34 119.456   2
  -8  -1   1 1339.63 224.729   8
  -8   1   1 1400.25 204.840   8
  -8   1   2 629.545 139.388  11
  -8  -1  -2 309.224 61.8140   9
  -8   1   2 716.881 147.470   8
  -8  -1   2 516.593 142.137   8
  -8  -1   2 379.425 80.5293   2
  -8  -1  -2 469.048 79.6855   2
  -8   1   2 442.639 70.2063   2
  -8   1  -2 559.157 83.6355   2
  -8   1   3 148.647 100.908  11
  -8  -1   3 67.9671 59.6581  11
  -8  -1  -3 297.074 57.3672   9
  -8  -1   3 472.032 143.376   8
  -8  -1   3 197.338 73.7112   2
  -8  -1  -3 329.448 70.4904   2
  -8   1   3 193.184 57.6721   2
  -8   1  -3 213.277 66.1355   2
  -8   1   4 24453.0 877.132  11
  -8  -1   4 24635.9 478.882   2
  -8  -1   4 24533.4 847.628  11
  -8   1   4 24408.1 461.781   2
  -8  -1  -4 24513.4 484.346   2
  -8   1  -4 24528.5 489.419   2
  -8  -1  -4 23670.2 457.279   9
  -8   1  -4 24364.4 450.325   9
  -8  -1   4 24269.7 881.205   8
  -8  -1   5 3114.44 173.795   2
  -8   1   5 2932.21 320.092  11
  -8  -1   5 2574.44 297.252  11
  -8   1   5 3107.45 168.913   2
  -8  -1  -5 3148.81 181.035   2
  -8   1  -5 3200.66 181.374   2
  -8  -1  -5 2854.25 168.735   9
  -8   1  -5 3024.53 167.198   9
  -8  -1   6 23020.3 459.545   2
  -8   1   6 22904.0 908.487  11
  -8  -1   6 21559.3 863.105  11
  -8   1  -6 22293.7 470.731   2
  -8  -1  -6 23406.8 477.012   9
  -8   1  -6 22782.1 461.996   9
  -8  -1  -6 23051.0 471.999   2
  -8  -1  -7 1024.01 108.710   2
  -8   1   7 699.247 188.414  11
  -8  -1   7 877.978 191.859  11
  -8  -1  -7 874.389 109.744   9
  -8   1  -7 847.335 104.294   2
  -8   1   8 567.509 180.463  11
  -8  -1   8 581.677 182.075  11
  -8  -1  -8 629.726 96.0958   9
  -8  -1  -8 653.863 95.7598   2
  -8   1  -8 598.222 93.3874   2
  -8  -1  -9 23.5639 66.0744   9
  -8  -1   9 85.5507 46.8017   7
  -8   1  -9 25.4630 46.9363   2
  -8  -1 -10 12887.8 376.943   9
  -8  -1  10 12368.5 339.892   7
  -8  -1 -11 1185.22 128.226   9
  -8  -1  11 1105.62 113.721   7
  -8  -1 -12 113.458 67.3970   9
  -8   1 -12 159.936 73.5198   9
  -8  -1  12 130.525 54.1653   7
  -8  -1 -13 879.059 109.436   9
  -8   1 -13 789.566 102.696   9
  -8  -1 -14 2456.03 154.960   9
  -8   1 -14 2394.94 154.297   9
  -8  -1 -15 220.866 62.7285   9
  -8   1 -15 249.615 64.8734   9
  -8  -1 -16 69.3013 42.6653   5
  -8  -1 -16-7.38230 37.5018   9
  -8   1 -16-1.50664 38.6516   9
  -8  -1 -17 283.798 47.7461   5
  -8  -1 -17 236.668 42.3146   9
  -8   1 -17 233.910 46.2449   9
  -8   2   0 8138.84 482.989  11
  -8  -2   0 8019.48 284.720   2
  -8   2   0 8436.80 282.797   2
  -8  -2   0 7806.97 253.345   9
  -8   2  -1 964.559 164.299  11
  -8   2   1 593.502 147.896  11
  -8   2  -1 800.833 85.7666  10
  -8   2   1 897.768 102.647   2
  -8   2  -1 942.247 104.749   2
  -8  -2   1 801.619 87.4794   9
  -8  -2  -1 920.031 97.1014   9
  -8  -2   1 749.928 173.839   8
  -8  -2   1 802.795 104.436   2
  -8  -2  -1 647.714 97.7358   2
  -8   2  -2 398.083 109.273  11
  -8   2   2 752.640 167.352  11
  -8   2  -2 690.876 81.7139  10
  -8  -2  -2 595.214 78.7501   9
  -8  -2   2 335.702 141.590   8
  -8  -2   2 565.813 89.5155   2
  -8  -2  -2 497.923 87.6775   2
  -8   2   2 624.328 85.2883   2
  -8   2  -2 581.729 92.5733   2
  -8  -2   3 2135.46 153.485   2
  -8  -2  -3 2228.15 157.784   2
  -8   2   3 1983.72 266.795  11
  -8   2   3 2258.42 147.977   2
  -8   2  -3 2309.23 139.217  10
  -8   2  -3 2228.76 152.809   2
  -8  -2  -3 2280.56 149.665   9
  -8  -2   3 2069.80 284.854   8
  -8  -2   4 3374.79 185.536   2
  -8   2   4 2909.69 319.654  11
  -8  -2  -4 3270.86 188.224   2
  -8   2   4 3383.26 174.501   2
  -8   2  -4 3368.37 167.653  10
  -8   2  -4 3131.37 182.343   2
  -8  -2  -4 3235.66 179.094   9
  -8  -2   4 3223.12 340.832   8
  -8  -2   5 5713.08 242.152   2
  -8   2   5 4805.81 419.576  11
  -8  -2   5 5345.21 412.800  11
  -8  -2  -5 5136.44 231.692   2
  -8   2  -5 5402.40 213.483  10
  -8   2  -5 5358.45 235.246   2
  -8  -2  -5 5205.91 228.921   9
  -8   2   6 137.955 114.305  11
  -8  -2   6 344.123 121.886  11
  -8  -2   6 392.606 86.0538   2
  -8  -2  -6 211.389 74.0935   9
   8   2   6 2.17673 114.438   1
  -8  -2  -6 90.3669 60.8534   2
  -8   2  -6 135.703 66.4733   2
  -8  -2   7 19607.3 426.493   2
  -8   2   7 21153.4 919.139  11
  -8  -2  -7 20047.5 442.985   2
  -8  -2   7 20829.1 880.461  11
  -8   2  -7 19700.6 446.964   2
  -8  -2  -7 20220.1 461.625   9
   8   2   8-132.357 129.505   1
  -8  -2  -8-6.96693 67.6868   9
  -8   2  -8-61.1851 61.3408   2
  -8   2  -9 4674.25 216.020   2
  -8  -2  -9 4687.42 232.046   9
  -8   2 -10 2802.71 163.319   2
  -8  -2 -10 2568.69 178.161   9
  -8  -2  10 2552.38 154.834   7
  -8  -2 -11-36.0843 59.0874   9
  -8  -2  11 24.2065 44.2799   7
  -8  -2 -12 2373.28 163.552   9
  -8  -2  12 2281.50 146.382   7
  -8  -2 -13 530.700 91.6823   9
  -8  -2  13 623.233 81.5239   7
  -8  -2 -14 142.570 64.0519   9
  -8   2 -14 73.3355 52.3753   9
  -8  -2 -15 85.5862 48.7719   5
  -8  -2 -15 76.0856 47.4678   9
  -8   2 -15 95.2255 54.2459   9
  -8  -2 -16 1547.00 101.544   5
  -8  -2 -16 1346.99 91.7057   9
  -8   2 -16 1483.28 101.507   9
  -8  -2 -17 120.763 36.0029   5
  -8  -2 -17 28.4414 26.0284   9
  -8   2 -17 57.7924 32.2845   9
  -8  -3   0 1502.50 136.970   2
  -8   3   0 1313.48 210.642  11
  -8   3   0 1585.30 131.562   2
  -8  -3   0 1431.00 117.893   9
  -8  -3   0 1599.43 259.442   8
  -8   3  -1 189.862 56.0351   2
  -8   3  -1 50.9327 71.7962  11
  -8   3   1 260.237 117.421  11
  -8  -3   1 184.561 63.5858   9
  -8  -3  -1 117.421 53.4441   9
  -8  -3   1 182.400 78.6024   2
  -8  -3  -1 154.259 64.7425   2
  -8  -3   1 224.523 130.748   8
  -8  -3  -1 53.7309 99.2980   8
  -8   3   1 91.9911 46.2441   2
  -8   3  -2 104.708 51.9607   2
  -8   3  -2 291.877 98.1009  11
  -8   3   2 167.822 109.126  11
  -8   3  -2 87.1677 51.7608  10
  -8  -3   2 133.374 56.7637   9
  -8  -3  -2 174.748 63.0355   9
  -8  -3   2 182.396 78.8755   2
  -8  -3  -2 116.923 67.4300   2
  -8  -3   2 160.926 124.850   8
  -8   3   2 227.379 65.7991   2
  -8  -3   3 17360.4 426.545   2
  -8   3  -3 18008.1 744.121  11
  -8   3   3 17097.0 779.818  11
  -8  -3  -3 17452.1 426.176   2
  -8   3  -3 17383.3 393.646  10
  -8   3   3 17393.4 396.554   2
  -8  -3   3 17473.5 385.030   9
  -8   3  -3 17069.5 417.884   2
  -8  -3  -3 17855.1 416.057   9
  -8  -3   3 18852.1 844.917   8
  -8  -3   4 4229.21 215.869   2
  -8   3   4 3923.93 389.140  11
  -8  -3  -4 4204.51 214.054   2
  -8   3  -4 4300.98 201.385  10
  -8   3   4 4058.26 189.615   2
  -8  -3   4 4257.71 192.999   9
  -8   3  -4 4038.29 208.666   2
  -8  -3  -4 4393.40 214.178   9
  -8  -3   4 4073.36 402.251   8
  -8  -3   5 13094.9 373.423   2
  -8   3   5 13570.2 717.628  11
  -8  -3  -5 13876.6 376.611   2
  -8   3  -5 13428.2 350.773  10
  -8   3  -5 13308.3 374.464   2
  -8  -3  -5 13574.0 375.182   9
  -8  -3   6 15539.2 399.311   2
  -8  -3  -6 15784.4 394.296   2
  -8   3   6 15387.7 782.451  11
  -8   3  -6 15825.5 384.220  10
  -8   3  -6 15562.7 406.196   2
  -8  -3  -6 15676.0 405.729   9
  -8  -3  -7 45792.9 653.964   2
  -8   3  -7 45035.2 685.748   2
  -8  -3  -7 45335.1 695.554   9
  -8   3  -8 34917.1 601.166   2
  -8  -3  -8 34842.0 613.089   9
  -8   3  -9 4347.61 212.989   2
  -8  -3  -9 4197.42 223.376   9
  -8  -3 -10 26.9404 47.2315   5
  -8  -3 -10-3.45925 69.5799   9
  -8   3 -10-0.55757 47.2279   2
  -8  -3 -11 66.3001 54.0754   5
  -8  -3 -11 72.3314 65.9856   9
  -8  -3  11 117.157 50.8854   7
  -8   3 -11-70.9748 56.0536   2
  -8  -3 -12 275.038 69.8410   5
  -8  -3 -12 385.588 83.5979   9
  -8  -3  12 305.269 63.7993   7
  -8  -3 -13 2413.00 148.226   5
  -8  -3 -13 2338.71 149.323   9
  -8  -3  13 2172.00 133.810   7
  -8  -3 -14 444.991 72.6551   5
  -8  -3 -14 418.126 69.4792   9
  -8  -3  14 482.432 69.3399   7
  -8  -3 -15 30.6206 42.0054   5
  -8  -3 -15 48.9546 43.1036   9
  -8   3 -15 37.9014 43.5124   9
  -8  -3 -16 298.217 52.1891   5
  -8  -3 -16 150.333 38.8790   9
  -8   3 -16 235.323 48.8070   9
  -8   3 -17 44.6136 25.8412   9
  -8  -4   0 12186.1 369.996   2
  -8   4   0 12769.3 688.767  11
  -8  -4   0 12280.3 346.236   9
  -8   4   0 12619.0 357.817   2
  -8  -4   0 12173.7 708.812   8
  -8   4  -1 585.742 93.6781   2
  -8   4  -1 528.346 144.972  11
  -8   4   1 691.864 183.851  11
  -8   4   1 849.513 101.325   2
  -8  -4   1 555.780 87.2073   9
  -8  -4  -1 638.635 99.0002   9
  -8  -4   1 806.038 124.102   2
  -8  -4  -1 728.573 121.949   2
  -8  -4   1 249.699 145.213   8
  -8  -4  -1 559.234 170.967   8
  -8  -4   2 3621.94 215.975   2
  -8  -4  -2 3970.50 218.479   2
  -8   4  -2 3445.21 352.864  11
  -8   4   2 3679.37 377.958  11
  -8   4  -2 3964.85 198.804  10
  -8   4   2 3704.07 191.795   2
  -8  -4   2 3744.93 196.224   9
  -8  -4  -2 3617.95 196.453   9
  -8   4  -2 3740.18 204.512   2
  -8  -4   2 3959.59 410.735   8
  -8  -4  -2 3915.70 409.324   8
  -8  -4   3 2011.95 167.986   2
  -8  -4  -3 2175.28 168.962   2
  -8   4  -3 1796.33 263.998  11
  -8   4   3 2014.87 286.013  11
  -8   4  -3 2008.35 143.373  10
  -8   4   3 1969.85 141.221   2
  -8  -4   3 1888.41 143.171   9
  -8  -4  -3 2045.31 157.460   9
  -8   4  -3 2009.67 155.415   2
  -8  -4   3 2070.40 292.068   8
  -8  -4   4 8473.44 313.423   2
  -8  -4  -4 8159.73 298.419   2
  -8   4  -4 8059.88 543.604  11
  -8   4   4 8059.05 569.257  11
  -8   4  -4 8317.79 287.690  10
  -8  -4   4 8335.66 284.117   9
  -8  -4  -4 8406.73 300.187   9
  -8   4  -4 8215.98 304.706   2
  -8  -4  -5 828.476 109.782   2
  -8   4  -5 876.182 112.836   2
  -8   4   5 938.732 201.398  11
  -8   4  -5 829.110 100.627  10
  -8  -4  -5 706.848 101.773   9
  -8  -4  -6 1927.62 152.460   2
  -8   4  -6 1889.19 142.298  10
  -8   4  -6 1903.81 155.399   2
  -8  -4  -6 1886.02 158.279   9
  -8   4  -7 9602.84 328.557   2
  -8  -4  -7 9763.70 331.115   9
  -8   4  -8 39.0928 55.2486   2
  -8  -4  -8-87.5158 82.1012   9
  -8  -4  -9 87.0430 74.2991   9
  -8   4  -9 206.071 70.9490   2
  -8  -4 -10 3408.96 177.353   5
  -8   4 -10 3466.67 183.770   2
  -8  -4 -10 3274.09 195.059   9
  -8  -4 -11 539.661 80.7033   5
  -8  -4 -11 723.830 100.295   9
  -8  -4  11 499.970 71.6924   7
  -8   4 -11 481.615 75.1070   2
  -8  -4 -12 689.122 85.3154   5
  -8  -4 -12 708.391 97.1463   9
  -8  -4  12 643.886 77.8404   7
  -8  -4 -13 556.508 74.0738   5
  -8  -4 -13 563.030 83.5410   9
  -8  -4  13 530.054 66.9921   7
  -8  -4 -14 180.080 52.1350   5
  -8  -4 -14 135.328 47.0760   9
  -8  -4  14 195.269 46.1105   7
  -8  -4 -15 45.0439 38.3905   5
  -8  -4 -15-33.0388 34.2102   9
  -8   4 -15-0.68751 39.7268   9
  -8  -4 -16 194.430 36.4472   5
  -8   4 -16 225.602 41.5807   9
  -8  -5   0 21701.4 500.381   2
  -8   5   0 21862.7 944.096  11
  -8  -5   0 22253.8 484.642   9
  -8   5   0 22727.4 491.145   2
  -8  -5   0 22896.6 985.567   8
  -8  -5  -1 4262.75 231.520   2
  -8   5  -1 3203.46 357.101  11
  -8   5   1 4112.62 417.420  11
  -8   5  -1 4144.40 210.549  10
  -8  -5   1 3996.11 211.157   9
  -8  -5  -1 4216.43 219.271   9
  -8   5   1 4276.27 212.149   2
  -8   5  -1 4065.02 214.313   2
  -8  -5   1 3227.58 377.599   8
  -8  -5  -1 3573.62 402.416   8
  -8  -5  -2 6401.46 280.110   2
  -8   5  -2 6203.06 497.497  11
  -8   5  -2 6294.72 256.560  10
  -8  -5   2 6064.25 253.621   9
  -8   5   2 6391.66 254.050   2
  -8  -5  -2 6438.42 268.514   9
  -8   5  -2 6441.16 270.069   2
  -8  -5   2 7120.14 558.000   8
  -8  -5  -2 6206.81 526.744   8
  -8  -5  -3 7315.23 291.995   2
  -8   5  -3 7476.06 279.598  10
  -8   5   3 7711.03 269.177   2
  -8  -5   3 7382.84 281.098   9
  -8  -5  -3 7656.85 292.199   9
  -8   5  -3 8012.20 305.211   2
  -8   5  -4 1940.34 146.849  10
  -8  -5   4 1848.57 148.488   9
  -8  -5  -4 2049.79 165.160   9
  -8   5  -4 2222.82 168.376   2
  -8   5  -5 23125.5 487.692  10
  -8  -5  -5 24398.6 517.986   9
  -8   5  -5 23554.6 519.124   2
  -8  -5  -5 23734.5 486.920   2
  -8   5  -6 3443.96 192.807  10
  -8  -5  -6 3062.66 197.544   9
  -8   5  -6 3265.62 197.803   2
  -8   5  -7 56.6173 63.1521   2
  -8  -5  -7-32.1184 74.5117   9
  -8   5  -8 410.735 83.0297   2
  -8  -5  -8 324.755 84.3763   9
  -8   5  -9 1731.22 138.001   2
  -8  -5  -9 1807.72 148.239   9
  -8  -5 -10 1947.34 130.270   5
  -8   5 -10 2038.13 139.995   2
  -8  -5 -10 2142.02 152.509   9
  -8  -5 -11 2757.23 148.958   5
  -8   5 -11 2584.09 147.539   2
  -8  -5 -11 2906.45 166.304   9
  -8  -5 -12 313.702 59.8730   5
  -8  -5 -12 452.003 77.6679   9
  -8   5 -12 339.313 57.0430   2
  -8  -5 -13 205.927 47.8043   5
  -8  -5 -13 279.996 56.0839   9
  -8  -5  13 206.726 43.4404   7
  -8  -5 -14 907.641 75.2373   5
  -8  -5 -14 932.827 73.9806   9
  -8  -5 -15 188.613 36.7496   5
  -8   5 -15 227.868 41.3616   9
  -8   6   0 148.281 72.0413   2
  -8  -6   0 152.691 85.5529   9
  -8   6  -1 5101.92 239.625  10
  -8  -6   1 5031.87 241.386   9
  -8  -6  -1 5148.62 248.453   9
  -8   6   1 5091.74 231.063   2
  -8   6  -1 5420.33 247.223   2
  -8   6  -2 2406.02 169.858  10
  -8  -6   2 2459.96 177.551   9
  -8  -6  -2 2528.18 179.224   9
  -8   6   2 2444.65 158.994   2
  -8   6  -2 2499.50 175.102   2
  -8   6  -3 1063.96 123.619  10
  -8  -6   3 1114.98 125.594   9
  -8   6   3 1094.29 108.271   2
  -8   6  -3 1093.84 127.765   2
  -8  -6  -3 957.871 126.021   9
  -8   6  -4 8792.09 305.310  10
  -8  -6  -4 8585.83 314.431   9
  -8   6  -4 8521.89 315.219   2
  -8   6  -5 4899.70 228.955  10
  -8  -6  -5 4925.95 236.558   9
  -8   6  -5 4666.29 237.403   2
  -8   6  -6 1000.25 115.782  10
  -8   6  -6 996.307 118.023   2
  -8  -6  -6 917.796 114.749   9
  -8  -6  -7 1011.92 116.365   9
  -8   6  -7 1316.73 131.094   2
  -8   6  -8 220.941 69.8483   2
  -8  -6  -8 243.865 79.0541   9
  -8   6  -9 257.447 67.8984   2
  -8  -6  -9 304.074 72.7221   9
  -8   6 -10 22.3443 42.8984   2
  -8  -6 -10 41.9650 55.9972   9
  -8  -6 -11 746.271 84.1920   9
  -8   6 -11 481.533 70.0654   2
  -8  -6 -12 99.3813 36.3110   5
  -8  -6 -12 171.648 49.7107   9
  -8   6 -12 160.670 43.4156   2
  -8  -6 -13 44.5742 27.3833   5
  -8  -6 -13-14.8226 29.4798   9
  -8   6 -14 253.555 38.6857   9
  -8   7   0 5803.62 252.489  10
  -8  -7   0 5760.36 256.537   9
  -8   7   0 5684.46 243.795   2
  -8   7  -1 2070.69 154.286  10
  -8   7   1 1903.37 151.647  10
  -8  -7   1 2032.33 164.156   9
  -8  -7  -1 2137.19 163.849   9
  -8   7   1 2083.09 148.309   2
  -8   7  -1 2129.65 158.639   2
  -8   7  -2 4691.88 225.712  10
  -8  -7  -2 4941.88 239.064   9
  -8   7   2 5245.69 219.116   2
  -8   7  -2 4896.51 234.776   2
  -8   7  -3 222.491 80.1187   2
  -8   7  -3 222.891 78.7791  10
  -8  -7  -3 165.385 87.3262   9
  -8   7  -4 1813.99 147.185  10
  -8  -7  -4 1751.29 146.752   9
  -8   7  -4 1911.43 154.857   2
  -8   7  -5 1093.97 118.312  10
  -8  -7  -5 1239.63 128.718   9
  -8   7  -5 1111.81 127.369   2
  -8  -7  -6 2469.46 163.277   9
  -8   7  -6 2877.68 179.860   2
  -8  -7  -7 2224.54 153.383   9
  -8   7  -7 2158.19 155.901   2
  -8   7  -8 119.164 53.5603   2
  -8  -7  -8 90.4041 65.1384   9
  -8   7  -9 173.580 61.4704   2
  -8  -7  -9 120.646 53.6815   9
  -8  -7 -10 318.787 59.3075   9
  -8   7 -10 251.143 57.7861   2
  -8   7 -11 575.500 65.9606   2
  -8  -7 -11 588.817 66.3674   9
  -8  -7 -12 406.714 46.9941   9
  -8   7 -12 405.905 46.3870   2
  -8   8   0 8708.73 287.213  10
  -8   8   0 8472.33 275.393   2
  -8   8   1 162.852 58.8684   2
  -8   8  -1 127.261 55.8537   2
  -8   8  -1 42.6181 62.3129  10
  -8   8   1 119.776 60.4465  10
  -8  -8  -1 38.1319 68.7840   9
  -8   8  -2 4884.98 214.459  10
  -8   8   2 4775.82 217.206  10
  -8  -8  -2 5011.13 228.599   9
  -8   8   2 4869.47 192.273   2
  -8   8  -2 5087.86 224.299   2
  -8   8  -3 31.2569 54.2035   2
  -8   8  -3-125.567 67.4369  10
  -8  -8  -3 30.8447 71.0213   9
  -8   8  -4 103.877 61.7390   2
  -8   8  -4 57.3542 61.1745  10
  -8  -8  -4 8.58214 62.9504   9
  -8   8  -5 443.287 79.7949   2
  -8  -8  -5 431.296 83.4956   9
  -8   8  -6-22.1609 55.0427   2
  -8  -8  -6 17.3450 53.4826   9
  -8   8  -7 372.501 71.3008   2
  -8  -8  -7 334.477 66.3192   9
  -8   8  -8 184.315 51.7690   2
  -8  -8  -8 186.078 54.8341   9
  -8   8  -9-9.14830 38.9896   2
  -8  -8  -9 35.0147 35.0344   9
  -8  -8 -10-41.4088 29.6250   9
  -8   8 -10-18.8321 31.5911   2
  -8   8 -11 32.4580 22.9395   2
  -8   9   0 38.3349 44.1018  10
  -8   9   0 49.8089 41.8467   2
  -8   9  -1 773.956 87.0610  10
  -8   9   1 636.760 80.5003  10
  -8   9  -1 659.687 77.8828   2
  -8   9   1 561.941 65.8053   2
  -8   9  -2 180.517 51.0852   2
  -8   9  -2 184.550 56.2730  10
  -8   9   2 175.127 53.2398  10
  -8   9  -3 74.7695 47.9665   2
  -8   9  -3 141.259 53.4770  10
  -8   9   3 71.2894 49.4386  10
  -8   9  -4 408.350 67.9527   2
  -8   9   4 286.133 61.6397  10
  -8   9  -5 265.100 57.5630   2
  -8   9   5 221.487 49.9259  10
  -8   9  -6 61.3971 40.8500   2
  -8   9   6 73.5143 40.1565  10
  -8   9  -7 81.3426 45.2096   2
  -8   9   7-1.47205 32.2439  10
  -8   9   8 431.181 52.5909  10
  -8   9  -8 386.441 55.6435   2
  -8   9   9-31.4972 25.9109  10
  -8   9  -9-4.46234 25.7521   2
  -8  10   0 180.320 41.9438  10
  -8  10   1 490.286 56.0529  10
  -8  10  -1 476.491 50.6456   2
  -8  10   2-37.6818 33.2570  10
  -8  10  -2-20.3176 31.7268   2
  -8  10   3 0.40533 27.5306  10
  -8  10  -3 6.82628 28.4972   2
  -8  10   4 26.9569 25.0621  10
  -8  10  -4 127.631 36.9278   2
  -8  10   5-23.3041 24.4833  10
  -8  10  -5 62.2303 31.2429   2
  -8  10   6 26.2647 19.9173  10
  -8  10  -6 49.6343 27.1453   2
  -9   0   0-228.209 136.601   8
  -9   0   0-3.41829 55.3144   2
  -9   0   1 165.614 107.819   8
  -9   0   1 171.155 73.9607   2
  -9   0  -1 34.0480 60.7677   2
  -9   0   2 15043.9 394.798   2
  -9   0  -2 15050.1 399.912   2
  -9   0  -2 15342.0 354.883   9
  -9   0   2 15015.6 709.605   8
  -9   0  -3-4.90775 48.2100   9
  -9   0   3-112.183 119.937   8
  -9   0   3-103.626 66.6964   2
  -9   0  -3-1.89444 61.9508   2
  -9   0   4 3681.22 200.549   2
  -9   0  -4 3678.03 206.314   2
  -9   0  -4 3942.76 193.967   9
  -9   0   5-25.3743 80.6481  11
  -9   0  -5-62.4320 55.5025   9
  -9   0   5-43.9420 69.6051   2
  -9   0  -5-14.4907 54.7330   2
  -9   0   6 6980.34 257.276   2
  -9   0  -6 6825.33 273.095   2
  -9   0  -6 6642.52 260.029   9
  -9   0  -7 52.0137 65.5565   9
  -9   0  -7 14.3193 49.3348   2
  -9   0  -8 5059.01 226.364   2
  -9   0  -8 4954.96 233.374   9
  -9   0  -9-31.6027 65.5599   9
  -9   0  -9-85.8363 63.2157   2
  -9   0 -10 23.7780 64.7305   9
  -9   0 -11-11.1445 56.8181   9
  -9   0 -12 15.1092 63.6491   9
  -9   0 -13 97.4212 64.1771   9
  -9   0 -14 3946.70 174.229   9
  -9   0 -15 31.8860 40.1736   9
  -9   0 -16 1332.39 78.7282   5
  -9   0 -16 1700.16 93.0545   9
  -9  -1   0-216.957 127.470   8
  -9  -1   0-124.167 81.0924   2
  -9   1   0-5.53294 53.9226   2
  -9  -1  -1 54.7114 44.3214   9
  -9  -1   1 80.6677 95.1664   8
  -9  -1   1-106.653 71.4886   2
  -9  -1  -1-175.388 90.5277   2
  -9   1   1 29.7431 62.0744   2
  -9   1  -1-5.91857 59.7480   2
  -9  -1   2 4831.35 233.828   2
  -9  -1  -2 4332.54 222.990   2
  -9   1   2 4625.01 220.044   2
  -9   1  -2 4650.56 227.492   2
  -9  -1  -2 4436.97 200.600   9
  -9  -1   2 4474.02 403.700   8
  -9   1   3 438.274 133.388  11
  -9  -1  -3 339.480 75.1502   9
  -9  -1   3 537.672 152.275   8
  -9  -1   3 401.043 86.0159   2
  -9  -1  -3 246.359 83.2848   2
  -9   1   3 445.052 84.6829   2
  -9   1  -3 325.760 83.8027   2
  -9  -1   4 1880.54 152.193   2
  -9   1   4 1718.83 138.389   2
  -9  -1  -4 1941.69 155.976   2
  -9   1   4 1722.49 253.944  11
  -9   1  -4 2126.47 162.041   2
  -9  -1  -4 1931.08 144.723   9
  -9   1  -4 2236.29 144.397   9
  -9  -1   4 1555.37 243.616   8
  -9  -1   5 4711.12 223.301   2
  -9   1   5 4657.04 424.643  11
  -9   1   5 5016.54 223.032   2
  -9  -1  -5 4969.39 236.610   2
  -9   1  -5 4965.42 235.895   2
  -9  -1  -5 4837.06 222.488   9
  -9   1  -5 4818.43 213.934   9
  -9  -1   6 22738.1 472.772   2
  -9  -1  -6 23644.6 500.156   2
  -9   1  -6 22910.6 495.128   2
  -9  -1  -6 24135.4 497.332   9
  -9   1  -6 23986.3 481.028   9
  -9  -1   7 12474.9 342.854   2
  -9  -1  -7 12723.3 362.948   2
  -9   1  -7 12743.3 366.359   2
  -9  -1  -7 12749.1 367.036   9
  -9   1  -7 12478.5 355.020   9
  -9   1  -8 854.252 105.463   9
  -9  -1  -8 777.836 107.960   9
  -9  -1  -8 707.244 105.125   2
  -9   1  -8 685.838 101.815   2
  -9   1  -9 16773.3 396.655   2
  -9  -1  -9 16307.9 415.971   9
  -9   1  -9 16736.1 417.590   9
  -9  -1 -10 7.65973 55.2937   9
  -9   1 -10-62.5477 59.4260   9
  -9   1 -10-60.6579 47.7264   2
  -9  -1 -11 9447.78 313.059   9
  -9   1 -11 9707.20 313.045   9
  -9  -1 -12 2306.79 158.504   9
  -9   1 -12 2196.40 152.351   9
  -9  -1 -13 1146.12 108.511   9
  -9   1 -13 1118.99 109.980   9
  -9  -1 -14 339.143 66.4492   9
  -9   1 -14 282.648 67.3892   9
  -9  -1 -15 22.3707 37.3772   5
  -9  -1 -15 27.8556 41.4334   9
  -9   1 -15-20.1431 41.0392   9
  -9  -1 -16 1.06816 25.0419   5
  -9  -1 -16 31.1209 31.2707   9
  -9   1 -16-18.5905 29.9247   9
  -9  -2   0 24.5440 53.0413   9
  -9  -2   0-56.9280 81.0296   2
  -9   2   0-65.4427 62.1943   2
  -9   2   1 6863.33 476.462  11
  -9  -2   1 7738.00 296.391   2
  -9  -2  -1 7146.48 287.427   2
  -9   2   1 7526.85 280.280   2
  -9   2  -1 7533.80 247.501  10
  -9   2  -1 7485.64 285.294   2
  -9  -2   1 7816.66 258.297   9
  -9  -2  -1 7014.04 256.156   9
  -9  -2   1 7424.90 545.415   8
  -9  -2  -1 7798.71 570.208   8
  -9  -2   2 1276.89 131.590   2
  -9  -2  -2 1436.67 145.760   2
  -9   2   2 1294.46 207.752  11
  -9   2   2 1387.37 128.115   2
  -9   2  -2 1421.46 115.543  10
  -9   2  -2 1204.71 121.727   2
  -9  -2  -2 1502.69 126.857   9
  -9  -2   2 1263.71 237.174   8
  -9  -2   3 13613.9 389.451   2
  -9   2   3 13741.0 700.742  11
  -9  -2  -3 13671.4 392.117   2
  -9   2   3 13890.0 370.993   2
  -9   2  -3 13769.3 335.996  10
  -9   2  -3 13488.8 385.632   2
  -9  -2  -3 13501.5 363.062   9
  -9  -2   3 13529.5 727.298   8
  -9  -2   4 19531.4 461.453   2
  -9   2   4 20182.4 873.380  11
  -9  -2  -4 19470.9 462.391   2
  -9   2   4 19108.7 426.203   2
  -9   2  -4 19916.8 405.305  10
  -9   2  -4 19009.3 457.017   2
  -9  -2  -4 19123.1 437.532   9
  -9  -2   4 20201.6 884.566   8
  -9  -2   5 2468.09 171.856   2
  -9  -2  -5 2201.05 171.131   2
  -9   2   5 2171.47 145.945   2
  -9   2  -5 2141.72 164.588   2
  -9  -2  -5 2299.33 159.840   9
  -9   2  -5 2305.76 148.037   9
  -9  -2   6 4707.28 227.006   2
  -9  -2  -6 4780.68 233.817   2
  -9   2  -6 4802.85 234.377   2
  -9  -2  -6 4882.12 231.425   9
  -9   2  -6 4757.85 215.734   9
  -9  -2  -7 410.493 86.3849   9
  -9   2  -7 424.911 78.5831   9
  -9  -2  -7 487.133 96.3683   2
  -9   2  -7 388.799 85.8539   2
  -9  -2  -8 9000.10 290.979   2
  -9   2  -8 8258.00 292.725   2
  -9  -2  -8 8625.02 306.597   9
  -9   2  -8 8498.62 293.801   9
  -9   2  -9 4297.28 207.973   2
  -9  -2  -9 4133.65 215.539   9
  -9   2  -9 4472.11 216.087   9
  -9   2 -10 7021.04 249.674   2
  -9  -2 -10 6911.42 269.186   9
  -9   2 -10 6914.95 264.536   9
  -9  -2 -11 2115.43 155.397   9
  -9   2 -11 2258.33 152.696   9
  -9  -2 -12 871.045 89.8403   5
  -9  -2 -12 820.160 101.237   9
  -9   2 -12 680.974 89.0054   9
  -9  -2 -13 1821.18 117.368   5
  -9  -2 -13 1872.42 131.052   9
  -9   2 -13 1736.22 125.937   9
  -9  -2 -14 2643.48 128.943   5
  -9  -2 -14 2912.94 145.964   9
  -9   2 -14 2935.65 145.696   9
  -9  -2 -15 85.8639 36.8684   5
  -9  -2 -15 11.1801 35.8536   9
  -9   2 -15 63.4319 38.4951   9
  -9  -2 -16-17.1547 28.7982   9
  -9   2 -16 6.51814 24.1004   9
  -9   3   0-43.9161 63.2773  11
  -9   3   0-49.9178 56.7246  10
  -9  -3   0 50.2888 61.3721   9
  -9  -3   0 47.5223 81.7720   2
  -9  -3   0 21.6379 108.021   8
  -9   3   0-18.7415 65.3901   2
  -9   3   1 278.684 115.024  11
  -9   3  -1 8.57004 41.5248  10
  -9  -3   1 61.4867 58.4972   9
  -9  -3  -1 44.6987 60.6191   9
  -9  -3   1 222.046 92.1696   2
  -9  -3  -1 85.3233 89.1988   2
  -9  -3   1 317.079 128.960   8
  -9  -3  -1-169.913 142.782   8
  -9   3   1 12.3690 66.7921   2
  -9   3  -1 45.9217 49.8904   2
  -9  -3   2 27522.0 559.360   2
  -9  -3  -2 27085.4 552.577   2
  -9   3   2 28303.6 1031.10  11
  -9   3  -2 26579.6 488.420  10
  -9   3   2 27220.1 524.893   2
  -9   3  -2 27087.4 547.421   2
  -9  -3   2 26522.0 491.008   9
  -9  -3  -2 27140.0 519.980   9
  -9  -3   2 27688.9 1072.59   8
  -9  -3  -2 28572.1 1116.81   8
  -9   3  -3 168.730 62.5530  10
  -9  -3   3 99.6933 55.1742   9
  -9  -3  -3 114.408 61.4593   9
  -9  -3  -3 236.853 94.2258   2
  -9  -3   3 111.755 141.037   8
  -9   3   3 61.3085 57.9139   2
  -9   3  -3 153.451 75.7243   2
  -9  -3   4 10186.2 341.925   2
  -9  -3  -4 10164.8 337.574   2
  -9   3   4 10191.8 310.511   2
  -9   3  -4 10048.3 303.382  10
  -9   3  -4 10069.8 337.571   2
  -9  -3  -4 9918.69 328.064   9
  -9   3  -5 709.853 90.5575  10
  -9  -3   5 753.471 128.593   2
  -9  -3  -5 607.894 105.823   9
  -9  -3  -5 611.094 108.720   2
  -9   3  -5 585.571 97.9888   2
  -9  -3  -6 1064.21 117.102   2
  -9   3  -6 1010.75 116.238   2
  -9  -3  -6 1060.43 121.675   9
  -9  -3  -7 490.101 95.1701   9
  -9  -3  -7 488.699 89.6258   2
  -9   3  -7 612.555 87.1496   9
  -9   3  -7 453.127 85.8126   2
  -9   3  -8 10973.6 338.804   2
  -9  -3  -8 10975.3 344.438   9
  -9   3  -8 10924.3 322.968   9
  -9  -3  -9 176.739 77.8822   9
  -9   3  -9 140.616 59.1085   9
  -9   3  -9 85.4462 53.0665   2
  -9   3 -10 4154.84 193.578   2
  -9  -3 -10 4423.59 215.533   9
  -9   3 -10 4384.69 206.810   9
  -9  -3 -11 25.2195 38.7415   5
  -9  -3 -11-32.3349 67.1788   9
  -9   3 -11 98.3353 54.4203   9
  -9   3 -11 25.8946 38.8874   2
  -9  -3 -12 413.227 63.2927   5
  -9  -3 -12 460.696 81.6984   9
  -9   3 -12 376.159 74.0256   9
  -9  -3 -13 297.869 55.9402   5
  -9  -3 -13 414.629 73.5531   9
  -9   3 -13 308.794 64.1748   9
  -9  -3 -14-6.40784 29.8500   5
  -9  -3 -14 55.0736 39.1007   9
  -9   3 -14-0.89313 36.5135   9
  -9  -3 -15-5.24878 23.0576   5
  -9  -3 -15-3.38251 28.9341   9
  -9   3 -15-7.25375 27.5978   9
  -9   4   0-67.8634 59.0329  10
  -9  -4   0 91.8962 63.2920   9
  -9   4   0-62.7258 69.2655   2
  -9  -4   1 5216.07 260.779   2
  -9  -4  -1 5462.25 264.474   2
  -9   4  -1 5119.69 228.988  10
  -9   4   1 5507.97 246.640   2
  -9   4  -1 5530.03 251.902   2
  -9  -4   1 5640.94 239.271   9
  -9  -4  -1 5436.33 242.791   9
  -9  -4   2 11294.9 372.096   2
  -9  -4  -2 10974.2 358.196   2
  -9   4  -2 11094.2 331.477  10
  -9   4   2 11170.8 337.021   2
  -9   4  -2 11216.8 358.798   2
  -9  -4   2 11133.4 330.165   9
  -9  -4  -2 10890.1 341.479   9
  -9  -4  -3 1061.62 130.079   2
  -9   4  -3 924.736 105.081  10
  -9  -4   3 875.420 103.058   9
  -9   4  -3 1063.36 120.263   2
  -9  -4  -3 860.464 115.879   9
  -9   4   3 789.118 101.406   2
  -9   4  -4 19.1002 47.3816  10
  -9  -4   4 27.6395 47.4071   9
  -9  -4  -4 43.1470 68.4465   9
  -9  -4  -4 198.569 94.5436   2
  -9   4   4-16.6484 46.9030   2
  -9   4  -4-11.8548 54.8128   2
  -9   4  -5 832.116 103.863  10
  -9  -4  -5 775.177 113.352   9
  -9  -4  -5 872.179 119.142   2
  -9   4  -5 895.167 113.533   2
  -9  -4  -6 785.870 109.391   9
  -9  -4  -6 902.272 111.272   2
  -9   4  -6 857.240 114.539   2
  -9  -4  -7 127.666 68.7997   2
  -9  -4  -7 202.409 76.6395   9
  -9   4  -7 190.747 65.9815   2
  -9   4  -8 1113.75 122.301   2
  -9  -4  -8 1213.48 130.266   9
  -9   4  -8 1304.55 111.103   9
  -9  -4  -9 183.793 71.2248   9
  -9   4  -9 185.434 63.1549   9
  -9   4  -9 237.435 64.8305   2
  -9  -4 -10 316.894 81.8386   9
  -9   4 -10 381.261 68.0087   9
  -9   4 -10 296.454 66.0217   2
  -9  -4 -11 256.637 70.6787   9
  -9   4 -11 280.005 59.8692   9
  -9   4 -11 219.111 54.0590   2
  -9  -4 -12 827.670 94.3300   9
  -9   4 -12 733.985 81.0366   9
  -9  -4 -13 335.783 62.6589   9
  -9   4 -13 448.990 63.6809   9
  -9  -4 -14 70.3663 35.2409   9
  -9   4 -14 30.4266 30.2628   9
  -9   4 -15 381.008 42.4312   9
  -9   5   0-28.8243 60.0634  10
  -9  -5   0 0.92413 56.9825   9
  -9   5  -1 27.3816 61.9141  10
  -9  -5   1 63.5415 73.8603   9
  -9  -5  -1 9.01076 68.1599   9
  -9   5   1-78.4212 70.5767   2
  -9   5  -1 10.1996 56.0762   2
  -9   5  -2-19.1800 59.1583  10
  -9  -5   2-27.1395 71.7723   9
  -9  -5  -2 19.1724 62.5379   9
  -9   5   2-17.5017 58.1757   2
  -9   5  -2 66.3577 65.7403   2
  -9   5  -3 152.744 69.7763   2
  -9   5  -3 111.788 61.5945  10
  -9  -5   3 127.610 67.7532   9
  -9  -5  -3 208.916 85.3497   9
  -9   5   3 148.521 56.9743   2
  -9   5  -4 7961.99 283.723  10
  -9   5  -4 8138.68 306.517   2
  -9  -5  -4 8267.81 304.962   9
  -9   5  -5 9528.78 306.992  10
  -9   5  -5 9954.25 336.530   2
  -9  -5  -5 9427.77 321.476   9
  -9   5  -6 3988.51 213.691   2
  -9  -5  -6 3826.10 212.504   9
  -9   5  -7 2152.13 156.151   2
  -9  -5  -7 2009.15 158.972   9
  -9   5  -8 1140.46 118.240   2
  -9  -5  -8 1218.90 122.983   9
  -9  -5  -9 242.652 73.8460   9
  -9   5  -9 245.010 62.5322   2
  -9   5 -10 2866.44 151.751   2
  -9  -5 -10 3063.19 167.946   9
  -9   5 -10 2913.66 142.642   9
  -9  -5 -11 115.444 55.7676   9
  -9   5 -11 40.5434 37.5688   9
  -9   5 -11 123.767 43.0972   2
  -9  -5 -12 74.8903 48.0159   9
  -9   5 -12-34.5579 34.4706   9
  -9  -5 -13 1039.69 77.9457   9
  -9   5 -13 834.192 66.1568   9
  -9   6   0-54.0322 56.8281  10
  -9  -6   0 27.3035 72.8789   9
  -9   6   0-31.0554 60.0925   2
  -9   6  -1 4043.20 208.107  10
  -9   6   1 3460.63 191.982  10
  -9   6   1 3843.42 198.978   2
  -9  -6   1 3844.27 204.383   9
  -9   6  -1 3782.01 205.420   2
  -9  -6  -1 3695.50 208.169   9
  -9   6  -2 3917.84 202.114  10
  -9   6   2 3973.05 195.018   2
  -9  -6   2 3948.10 208.415   9
  -9  -6  -2 3981.82 212.776   9
  -9   6  -2 3899.68 209.436   2
  -9   6  -3 431.702 94.6075   2
  -9   6  -3 441.909 80.0239  10
  -9  -6  -3 337.527 88.6529   9
  -9   6   3 282.837 62.8787   2
  -9   6  -4 1349.71 122.925  10
  -9  -6  -4 1319.09 131.399   9
  -9   6  -4 1249.64 126.911   2
  -9   6  -5 1494.52 126.701  10
  -9  -6  -5 1641.13 144.108   9
  -9   6  -5 1794.81 148.265   2
  -9   6  -6 25.0389 55.0523   2
  -9  -6  -6 188.490 83.0216   9
  -9  -6  -7 249.682 74.1006   9
  -9   6  -7 197.065 66.6538   2
  -9  -6  -8 214.169 72.5444   9
  -9   6  -8 49.3242 50.3598   2
  -9  -6  -9 734.610 89.3904   9
  -9   6  -9 575.139 79.8499   2
  -9  -6 -10 78.3411 46.8013   9
  -9   6 -10-27.0871 43.5896   2
  -9  -6 -11 74.1008 44.8545   9
  -9   6 -11 69.0996 36.5559   2
  -9  -6 -12 904.409 69.6933   9
  -9   7   0-59.5226 67.6340  10
  -9  -7   0-60.8411 76.2961   9
  -9   7   0-100.734 62.5928   2
  -9   7  -1 665.261 94.9196  10
  -9   7   1 778.045 103.920  10
  -9   7   1 734.062 86.5925   2
  -9  -7   1 766.544 109.499   9
  -9   7  -1 835.497 101.108   2
  -9  -7  -1 702.395 102.439   9
  -9   7  -2 40.5948 61.7304   2
  -9   7  -2-8.24914 56.9050  10
  -9   7   2-82.5117 66.9518  10
  -9  -7  -2 21.3676 62.5715   9
  -9   7   2-5.75045 41.0336   2
  -9   7  -3 2014.33 140.773  10
  -9   7   3 1760.31 137.970  10
  -9  -7  -3 1834.88 143.956   9
  -9   7  -3 1783.79 142.198   2
  -9   7  -4 1003.59 107.145  10
  -9  -7  -4 1081.25 120.419   9
  -9   7  -4 990.627 112.887   2
  -9   7  -5 640.501 95.5506   2
  -9  -7  -5 619.877 92.2676   9
  -9   7  -6 796.848 98.8775   2
  -9  -7  -6 708.372 97.0322   9
  -9  -7  -7 31.9597 47.6001   9
  -9   7  -7 175.854 62.1735   2
  -9   7  -8 972.717 95.0923   2
  -9  -7  -8 1209.50 102.549   9
  -9  -7  -9 172.198 49.3848   9
  -9   7  -9 95.8606 42.6323   2
  -9  -7 -10 532.976 61.5978   9
  -9   7 -10 431.332 57.3778   2
  -9  -7 -11 125.448 31.8918   9
  -9   7 -11 156.380 30.8536   2
  -9   8   0-65.2540 54.0143  10
  -9   8   0-70.1317 47.0988   2
  -9   8  -1 210.557 61.2643  10
  -9   8   1 135.884 58.0003  10
  -9   8   1 184.552 51.2952   2
  -9   8  -1 178.290 56.0239   2
  -9   8  -2 1646.80 121.430  10
  -9   8   2 1495.79 115.970  10
  -9  -8  -2 1652.74 129.361   9
  -9   8  -2 1520.44 118.372   2
  -9   8  -3 683.249 82.1915  10
  -9  -8  -3 846.586 97.3976   9
  -9   8  -3 681.120 86.8559   2
  -9   8   4 230.361 62.4804  10
  -9  -8  -4 261.303 71.0141   9
  -9   8  -4 269.397 66.0660   2
  -9   8   5 302.356 60.8790  10
  -9  -8  -5 323.892 68.2531   9
  -9   8  -5 371.888 71.5192   2
  -9   8   6 279.031 58.6671  10
  -9  -8  -6 296.283 64.3516   9
  -9   8  -6 292.804 63.7637   2
  -9   8  -7 655.900 73.4989   2
  -9  -8  -7 589.160 70.6188   9
  -9  -8  -8-7.21858 33.5747   9
  -9   8  -8-16.5725 35.2443   2
  -9  -8  -9 128.370 31.7764   9
  -9   8  -9 127.746 34.9030   2
  -9   8  10 795.932 56.7106  10
  -9   9   0-2.04510 39.7174  10
  -9   9   0-14.6254 30.1430   2
  -9   9  -1 175.123 47.8347  10
  -9   9   1 133.870 42.1772  10
  -9   9  -1 132.350 40.2577   2
  -9   9   2 74.5510 40.9204  10
  -9   9  -2 31.4788 37.3052   2
  -9   9   3 1014.89 82.1060  10
  -9   9  -3 1015.69 82.0454   2
  -9   9   4 225.722 45.2866  10
  -9   9  -4 121.989 42.2243   2
  -9   9   5 607.945 62.3470  10
  -9   9  -5 455.475 58.7676   2
  -9   9   6 521.541 52.8929  10
  -9   9  -6 568.447 59.5834   2
  -9   9   7 205.343 34.3141  10
  -9   9  -7 253.322 40.1789   2
 -10   0   0 485.715 94.7374   2
 -10   0   1-221.584 100.661   2
 -10   0  -1-115.488 90.8127   2
 -10   0   2 4412.81 227.429   2
 -10   0  -2 4578.46 235.325   2
 -10   0  -3-35.4512 54.5948   9
 -10   0   3-69.6341 83.6120   2
 -10   0   4 7860.37 288.322   2
 -10   0  -4 7836.14 299.438   2
 -10   0  -4 7462.24 260.829   9
 -10   0  -5 34.4459 58.2763   9
 -10   0   5-10.1163 57.8589   2
 -10   0   6 30052.3 524.127   2
 -10   0  -6 29905.3 564.849   2
 -10   0  -6 30946.9 545.740   9
 -10   0  -7 8.89459 55.4061   9
 -10   0  -7-116.639 78.4047   2
 -10   0  -8 2515.84 162.087   2
 -10   0  -8 2585.40 165.506   9
 -10   0  -9 28.5717 46.9859   9
 -10   0  -9-122.842 65.9777   2
 -10   0 -10 3820.94 188.932   9
 -10   0 -11 8.32769 52.5537   9
 -10   0 -12 22087.6 405.964   9
 -10   0 -13 25.1040 44.3915   9
 -10   0 -14 924.023 64.1238   5
 -10   0 -14 1592.39 97.3151   9
 -10   0 -15-8.15580 27.9303   9
 -10  -1   0 214.153 84.6842   2
 -10   1   0 420.096 92.4668   2
 -10   1   1 1047.71 126.384   2
 -10  -1   1 776.129 128.044   2
 -10  -1  -1 687.365 122.633   2
 -10   1  -1 906.339 115.571   2
 -10  -1   2 4688.18 241.299   2
 -10  -1  -2 4476.80 237.436   2
 -10   1   2 4481.52 226.354   2
 -10   1  -2 4764.00 237.248   2
 -10  -1  -2 4752.17 208.813   9
 -10  -1  -3-18.7493 59.8502   9
 -10  -1   3-35.8548 80.5245   2
 -10  -1  -3-94.4338 98.7624   2
 -10   1   3-69.6170 81.8149   2
 -10   1  -3-7.66675 66.4713   2
 -10  -1   4 20513.0 467.320   2
 -10   1   4 21083.1 460.701   2
 -10  -1  -4 20589.8 483.289   2
 -10   1  -4 19995.5 474.285   2
 -10  -1  -4 20124.4 440.581   9
 -10  -1  -5 661.684 95.3606   9
 -10   1  -5 698.692 88.8799   9
 -10  -1   5 671.768 105.099   2
 -10   1   5 550.381 96.3661   2
 -10  -1  -5 384.000 89.9980   2
 -10   1  -5 704.486 104.110   2
 -10  -1   6 381.614 89.3924   2
 -10  -1  -6 496.857 88.4486   9
 -10   1  -6 532.758 83.5635   9
 -10  -1  -6 440.418 90.4955   2
 -10   1  -6 706.355 106.664   2
 -10  -1   7 724.426 101.301   2
 -10  -1  -7 623.086 92.5033   9
 -10   1  -7 699.038 95.4821   9
 -10  -1  -7 476.556 95.7796   2
 -10   1  -7 535.759 87.6542   2
 -10  -1  -8-37.7798 57.6479   9
 -10   1  -8 39.9647 54.5668   9
 -10  -1  -8-35.3850 59.9705   2
 -10   1  -8 68.3262 56.6477   2
 -10  -1  -9-14.5161 51.1276   9
 -10   1  -9-40.6447 46.6399   9
 -10  -1  -9-16.5895 51.5854   2
 -10   1  -9-50.8627 58.3604   2
 -10   1 -10 1324.57 107.897   2
 -10  -1 -10 1323.56 118.594   9
 -10   1 -10 1274.81 113.527   9
 -10  -1 -11 817.365 98.4987   9
 -10   1 -11 951.721 99.5875   9
 -10  -1 -12 761.925 86.6237   9
 -10   1 -12 695.831 82.8169   9
 -10  -1 -13 689.574 80.4494   9
 -10   1 -13 583.631 70.9566   9
 -10  -1 -14-8.31534 36.7948   9
 -10   1 -14 0.15028 34.8409   9
 -10  -1 -15 177.992 34.6425   9
 -10   1 -15 235.303 38.0343   9
 -10  -2   0 6858.11 290.375   2
 -10   2   0 7299.88 286.627   2
 -10  -2   0 6715.23 244.295   9
 -10  -2  -1 683.995 91.2871   9
 -10  -2   1 824.446 129.924   2
 -10  -2  -1 540.220 107.076   2
 -10   2   1 728.452 106.272   2
 -10   2  -1 672.320 104.178   2
 -10  -2   2 4321.64 232.672   2
 -10  -2  -2 4012.95 228.780   2
 -10   2   2 4309.38 220.016   2
 -10   2  -2 4068.15 221.518   2
 -10  -2  -2 3838.27 195.437   9
 -10  -2   3 2925.53 195.465   2
 -10  -2  -3 2867.42 193.039   2
 -10   2   3 2909.68 177.875   2
 -10   2  -3 2692.27 183.209   2
 -10  -2  -3 2797.13 171.935   9
 -10  -2   4 12890.3 376.923   2
 -10  -2  -4 12311.4 376.747   2
 -10   2   4 12808.4 355.239   2
 -10   2  -4 12631.9 376.478   2
 -10  -2  -4 12480.2 356.919   9
 -10  -2   5 105.279 88.1644   2
 -10  -2  -5 25.9394 69.5980   9
 -10  -2  -5 106.413 71.0434   2
 -10   2   5-59.1241 62.2313   2
 -10   2  -5-39.7302 69.7696   2
 -10   2  -6 869.130 95.5408   9
 -10  -2  -6 871.306 112.413   9
 -10  -2  -6 826.745 109.410   2
 -10   2  -6 792.193 104.739   2
 -10  -2  -7 2601.70 166.699   2
 -10   2  -7 2721.63 173.702   2
 -10  -2  -7 2503.01 169.187   9
 -10   2  -7 2934.36 164.239   9
 -10  -2  -8 230.894 76.8029   9
 -10   2  -8 358.260 73.3814   9
 -10  -2  -8 334.124 79.4308   2
 -10   2  -8 212.191 64.7147   2
 -10   2  -9 4014.08 190.406   2
 -10  -2  -9 4188.60 206.742   9
 -10   2  -9 3911.63 185.889   9
 -10  -2 -10-23.6003 62.2364   9
 -10   2 -10-9.58334 40.6785   9
 -10   2 -10 45.7746 45.9926   2
 -10  -2 -11 3814.13 182.657   9
 -10   2 -11 3734.75 170.515   9
 -10  -2 -12 520.631 80.1175   9
 -10   2 -12 483.016 68.3238   9
 -10  -2 -13 2358.73 126.557   9
 -10   2 -13 2325.30 119.670   9
 -10  -2 -14 839.138 72.2319   9
 -10   2 -14 815.693 66.0475   9
 -10  -3   0 16019.3 435.139   2
 -10   3   0 15370.4 412.954   2
 -10   3   0 15897.3 367.957  10
 -10  -3   0 15560.3 381.266   9
 -10  -3   1 18718.9 471.875   2
 -10  -3  -1 18035.2 459.892   2
 -10   3   1 18378.8 442.836   2
 -10   3  -1 17777.2 388.210  10
 -10   3  -1 17931.9 446.883   2
 -10   3   1 18528.4 400.077  10
 -10  -3   1 18230.3 405.110   9
 -10  -3  -1 18153.1 417.125   9
 -10  -3   2 3626.90 219.458   2
 -10  -3  -2 3202.77 209.080   2
 -10   3   2 3215.10 186.098   2
 -10   3  -2 2995.82 162.642  10
 -10   3  -2 2887.62 187.755   2
 -10   3   2 3049.88 166.155  10
 -10  -3   2 3010.89 165.620   9
 -10  -3  -2 3019.88 181.520   9
 -10  -3   3 2424.46 186.820   2
 -10  -3  -3 2463.29 183.922   2
 -10   3   3 2045.96 149.181   2
 -10   3  -3 2351.68 143.594  10
 -10   3  -3 2467.44 177.932   2
 -10  -3  -3 2291.47 163.473   9
 -10  -3   4 846.746 130.084   2
 -10  -3  -4 532.791 93.4758   9
 -10  -3  -4 781.341 119.587   2
 -10   3   4 507.126 80.1100   2
 -10   3  -4 602.161 101.723   2
 -10  -3  -5 5833.41 256.928   2
 -10   3  -5 6087.77 265.877   2
 -10  -3  -5 5763.55 246.592   9
 -10  -3  -6 4274.77 211.721   2
 -10   3  -6 4461.73 223.993   2
 -10  -3  -6 4266.94 216.038   9
 -10  -3  -7 6323.63 239.505   2
 -10   3  -7 6250.46 255.253   2
 -10  -3  -7 5785.79 246.862   9
 -10   3  -8 2489.85 158.188   2
 -10  -3  -8 2479.92 164.030   9
 -10   3  -8 2220.43 136.531   9
 -10   3  -9 3231.69 169.779   2
 -10  -3  -9 3298.83 181.454   9
 -10   3  -9 3284.65 161.439   9
 -10  -3 -10-113.360 61.8806   9
 -10   3 -10 2.11890 44.3687   9
 -10   3 -10 29.8412 41.3257   2
 -10  -3 -11 390.103 68.9455   9
 -10   3 -11 322.855 55.4979   9
 -10   3 -11 348.447 55.8703   2
 -10  -3 -12 222.983 60.2351   9
 -10   3 -12 213.717 49.1708   9
 -10  -3 -13 1124.89 86.7491   9
 -10   3 -13 1105.78 77.5587   9
 -10  -3 -14 108.911 33.7643   9
 -10   3 -14 56.9173 25.9192   9
 -10  -4   0 7390.01 303.139   2
 -10   4   0 6963.90 254.787  10
 -10   4   0 7130.49 280.364   2
 -10  -4   0 7032.95 264.338   9
 -10  -4   1 29856.9 586.413   2
 -10  -4  -1 28804.7 574.281   2
 -10   4   1 29527.1 549.938   2
 -10   4  -1 29178.7 509.509  10
 -10   4   1 29848.8 518.202  10
 -10   4  -1 30019.2 572.828   2
 -10  -4   1 28487.0 516.702   9
 -10  -4  -1 28117.5 524.768   9
 -10   4  -2 6.34276 50.6669  10
 -10   4   2-46.5524 61.5467  10
 -10  -4   2 89.5985 58.3532   9
 -10  -4  -2 112.822 70.0730   9
 -10  -4  -2 243.525 94.7484   2
 -10   4   2 109.016 63.2854   2
 -10   4  -2 2.62505 67.6735   2
 -10   4  -3-19.0157 54.4037  10
 -10  -4   3 39.7967 50.3014   9
 -10  -4  -3 46.1030 69.4205   9
 -10  -4  -3 125.814 84.0727   2
 -10   4   3 46.0405 55.5259   2
 -10   4  -3 22.6795 69.7394   2
 -10   4  -4 41.5820 44.5090  10
 -10  -4  -4 26.9501 72.6414   9
 -10  -4  -4 60.9692 80.0438   2
 -10   4   4-15.1383 46.6350   2
 -10   4  -4-3.90345 72.3250   2
 -10  -4  -5 737.973 108.960   9
 -10  -4  -5 709.130 105.422   2
 -10   4  -5 735.174 109.924   2
 -10  -4  -6 1099.67 119.375   2
 -10  -4  -6 930.754 114.214   9
 -10   4  -6 987.413 118.426   2
 -10   4  -7 8556.10 291.936   2
 -10  -4  -7 8144.81 283.220   9
 -10   4  -8 2958.46 168.980   2
 -10  -4  -8 3054.69 173.512   9
 -10   4  -9 2498.20 144.539   2
 -10  -4  -9 2440.39 151.423   9
 -10  -4 -10 66.2131 55.4021   9
 -10   4 -10 58.6456 35.4318   9
 -10   4 -10 107.358 44.7647   2
 -10  -4 -11 120.028 54.1767   9
 -10   4 -11 171.887 41.1647   9
 -10   4 -11 136.754 37.4136   2
 -10  -4 -12 72.9204 42.4945   9
 -10   4 -12 28.8012 27.3716   9
 -10  -4 -13 551.302 56.8561   9
 -10   5   0 1569.65 127.598  10
 -10   5   0 1624.76 138.879   2
 -10  -5   0 1486.25 134.786   9
 -10   5  -1 5923.81 236.579  10
 -10   5   1 6135.45 246.687   2
 -10   5   1 5830.99 233.624  10
 -10   5  -1 6317.02 259.815   2
 -10  -5   1 5823.06 238.164   9
 -10  -5  -1 6024.98 247.801   9
 -10   5  -2 134.555 59.9018  10
 -10   5   2 164.043 59.3897  10
 -10  -5   2 99.1584 60.5424   9
 -10  -5  -2 206.501 81.3780   9
 -10   5   2 247.941 70.7509   2
 -10   5  -2 137.859 73.5657   2
 -10   5   3 14165.6 339.909   2
 -10   5  -3 14168.6 351.558  10
 -10   5   3 13514.3 353.230  10
 -10   5  -3 14254.5 390.049   2
 -10  -5  -3 14712.8 379.658   9
 -10   5  -4 865.671 95.0200  10
 -10  -5  -4 874.074 110.001   9
 -10   5  -4 849.779 110.099   2
 -10   5  -5 2799.71 174.354   2
 -10  -5  -5 2547.85 168.187   9
 -10   5  -6 1037.72 113.080   2
 -10  -5  -6 986.057 114.506   9
 -10   5  -7 781.779 94.4535   2
 -10  -5  -7 818.564 102.368   9
 -10   5  -8 1016.68 99.5141   2
 -10  -5  -8 1050.33 108.046   9
 -10  -5  -9 605.794 83.8186   9
 -10   5  -9 560.346 75.4801   2
 -10  -5 -10 358.792 67.1132   9
 -10   5 -10 214.361 48.4687   2
 -10   5 -11 469.768 51.3171   2
 -10  -5 -11 828.366 75.5140   9
 -10  -5 -12 7.12084 30.6893   9
 -10   6   0 12017.1 322.708  10
 -10   6   0 12495.6 335.379   2
 -10  -6   0 12047.8 329.362   9
 -10   6  -1 347.883 75.3386  10
 -10   6   1 497.407 82.3826  10
 -10  -6   1 503.014 84.6966   9
 -10  -6  -1 441.098 81.3802   9
 -10   6   1 469.269 79.3143   2
 -10   6  -1 531.561 89.8015   2
 -10   6   2 2784.09 150.897   2
 -10   6  -2 2655.46 155.050  10
 -10   6   2 2651.42 159.273  10
 -10   6  -2 2818.33 171.217   2
 -10  -6  -2 2848.67 172.242   9
 -10   6  -3 1403.36 118.388  10
 -10   6   3 1171.44 107.529  10
 -10   6  -3 1331.48 127.791   2
 -10   6   4 620.139 82.0621  10
 -10  -6  -4 698.655 100.960   9
 -10   6  -4 667.176 95.2907   2
 -10  -6  -5 434.499 84.8081   9
 -10   6  -5 538.279 91.9686   2
 -10  -6  -6 744.336 97.3083   9
 -10   6  -6 549.383 85.7512   2
 -10  -6  -7-17.7364 49.3890   9
 -10   6  -7 32.4079 51.1876   2
 -10  -6  -8 56.3260 44.4158   9
 -10   6  -8 0.61113 42.8432   2
 -10  -6  -9 102.367 51.5337   9
 -10   6  -9 26.9817 38.0208   2
 -10  -6 -10 137.638 41.8243   9
 -10   6 -10 132.676 36.3771   2
 -10  -6 -11 89.1444 30.1922   9
 -10   7   0 288.141 65.9729  10
 -10   7   0 212.477 57.6217   2
 -10   7  -1 965.900 95.2442  10
 -10   7   1 1014.86 89.8422   2
 -10   7   1 1076.84 97.2674  10
 -10   7  -1 987.764 96.6890   2
 -10  -7  -1 961.087 104.344   9
 -10   7  -2 604.870 77.0933  10
 -10   7   2 605.014 82.0539  10
 -10  -7  -2 522.125 83.0313   9
 -10   7  -2 552.762 79.9635   2
 -10   7  -3 36.4744 49.9645  10
 -10   7   3-5.52765 41.8037  10
 -10  -7  -3 31.8888 58.8181   9
 -10   7  -3-77.2859 60.9051   2
 -10   7   4 288.440 58.0973  10
 -10  -7  -4 369.684 71.3218   9
 -10   7  -4 282.325 65.2295   2
 -10   7   5-28.1975 42.9655  10
 -10  -7  -5 10.7458 46.0107   9
 -10   7  -5-51.5117 53.2693   2
 -10   7   6 491.317 66.4872  10
 -10  -7  -6 504.761 73.4220   9
 -10   7  -6 555.138 75.9024   2
 -10   7   7 32.4773 36.0162  10
 -10  -7  -7 8.13129 42.2599   9
 -10   7  -7 10.9317 38.0853   2
 -10   7   8 21.0135 33.3467  10
 -10  -7  -8-37.8873 36.1904   9
 -10   7  -8 7.68399 32.4032   2
 -10   7   9 59.2533 26.5475  10
 -10  -7  -9 126.945 37.3072   9
 -10   7  -9 115.193 34.5728   2
 -10   8   0 506.672 57.6087   2
 -10   8   0 492.237 65.5141  10
 -10   8  -1 1688.63 105.033  10
 -10   8   1 1730.40 103.865  10
 -10   8  -1 1539.00 95.0710   2
 -10   8   2 25.9301 39.6715  10
 -10   8  -2-28.0647 36.4029   2
 -10   8   3 2092.01 112.813  10
 -10   8  -3 2055.18 113.189   2
 -10   8   4 1426.93 90.7409  10
 -10   8  -4 1505.54 96.7848   2
 -10   8   5 83.2424 35.6722  10
 -10   8  -5 85.7018 41.1518   2
 -10   8   6 347.802 46.2252  10
 -10   8  -6 445.951 55.2384   2
 -10   8   7 63.1088 25.0309  10
 -10   8  -7 76.2230 31.2197   2
 -10   9   1 120.000 31.4480  10
 -10   9   2 100.491 28.3550  10
 -10   9   3 48.9844 23.3866  10
 -11   0   0-182.470 103.373   2
 -11   0   1-161.145 98.1730   2
 -11   0  -1-28.3375 94.4581   2
 -11   0   2 3163.34 198.970   2
 -11   0  -2 2842.44 196.023   2
 -11   0   3-33.5607 75.9529   2
 -11   0  -3-96.1741 90.0011   2
 -11   0   4 4413.74 215.086   2
 -11   0  -4 4323.11 224.296   2
 -11   0  -4 4449.72 191.189   9
 -11   0  -5-50.1744 50.1464   9
 -11   0  -5-190.879 93.2840   2
 -11   0   6 1376.84 116.389   2
 -11   0  -6 1436.51 135.378   2
 -11   0  -6 1284.15 112.991   9
 -11   0  -7-44.9920 50.5785   9
 -11   0  -7-93.5392 74.5034   2
 -11   0  -8 2313.25 144.316   2
 -11   0  -8 2140.09 134.815   9
 -11   0  -9 22.6753 44.8517   9
 -11   0  -9 21.5791 46.5230   2
 -11   0 -10 4023.88 168.675   9
 -11   0 -11-14.4260 38.3884   9
 -11   0 -12 219.560 49.4803   9
 -11   0 -13 3.47819 28.6069   9
 -11  -1   0-19.9620 73.6408   2
 -11   1   0-135.077 85.8716   2
 -11  -1   1 1013.26 132.294   2
 -11  -1  -1 884.873 124.037   2
 -11   1   1 855.627 115.039   2
 -11   1  -1 627.580 115.656   2
 -11  -1   2 2851.52 189.462   2
 -11  -1  -2 2765.69 188.028   2
 -11   1   2 2839.71 181.507   2
 -11   1  -2 2652.53 186.934   2
 -11  -1  -3 956.053 98.1229   9
 -11  -1   3 872.656 120.901   2
 -11  -1  -3 533.469 107.605   2
 -11   1   3 934.362 111.208   2
 -11   1  -3 820.096 113.729   2
 -11  -1  -4 436.455 79.4673   9
 -11  -1   4 710.377 112.906   2
 -11   1   4 523.097 96.7453   2
 -11  -1  -4 520.237 97.1555   2
 -11   1  -4 650.310 101.508   2
 -11  -1  -5 3.55515 46.9675   9
 -11  -1   5 20.0722 62.5297   2
 -11   1   5-26.7993 55.4750   2
 -11  -1  -5-31.5194 79.1257   2
 -11   1  -5-84.0747 77.2820   2
 -11  -1   6 576.756 93.6446   2
 -11  -1  -6 475.184 82.5967   9
 -11   1  -6 373.459 67.6348   9
 -11  -1  -6 451.345 92.0182   2
 -11  -1  -7-17.5916 49.3008   9
 -11   1  -7 34.5868 39.8423   9
 -11  -1  -7 32.9715 64.1744   2
 -11   1  -7-111.106 70.4288   2
 -11  -1  -8 248.365 66.2743   9
 -11   1  -8 287.077 58.2291   9
 -11  -1  -8 242.858 61.9185   2
 -11   1  -8 232.712 66.8824   2
 -11  -1  -9 84.0834 49.8859   9
 -11   1  -9 66.0392 45.9923   9
 -11   1  -9 25.4525 45.9604   2
 -11  -1 -10 95.1465 50.6589   9
 -11   1 -10 223.246 50.9559   9
 -11   1 -11 605.584 68.7342   9
 -11  -1 -11 505.943 66.1151   9
 -11  -1 -12-37.3155 36.9815   9
 -11   1 -12 0.28022 31.2941   9
 -11  -1 -13 1701.62 87.1034   9
 -11   1 -13 1637.25 80.3365   9
 -11  -2   0 60.8023 76.7584   2
 -11   2   0 48.3000 58.2207   2
 -11  -2   1 1601.27 153.247   2
 -11  -2  -1 1420.09 145.914   2
 -11   2   1 1110.78 122.319   2
 -11   2  -1 1636.10 148.067   2
 -11  -2  -1 1277.30 110.395   9
 -11  -2   2 1865.04 161.800   2
 -11  -2  -2 1671.33 157.465   2
 -11   2   2 1237.66 129.492   2
 -11   2  -2 1533.20 146.311   2
 -11  -2  -2 1629.37 126.919   9
 -11  -2   3 8778.36 307.097   2
 -11  -2  -3 8697.54 309.034   2
 -11   2   3 8432.48 287.844   2
 -11   2  -3 8600.64 305.687   2
 -11  -2  -3 8654.18 275.651   9
 -11  -2   4 5660.87 244.829   2
 -11  -2  -4 5735.83 250.135   2
 -11   2   4 5451.76 222.596   2
 -11   2  -4 5492.64 243.479   2
 -11  -2  -4 5498.63 222.775   9
 -11  -2   5 1132.73 123.024   2
 -11  -2  -5 1090.39 119.072   2
 -11   2   5 849.044 92.2471   2
 -11   2  -5 986.109 118.957   2
 -11  -2  -5 1082.61 109.337   9
 -11  -2  -6 2831.37 169.937   2
 -11   2  -6 2920.98 173.928   2
 -11  -2  -6 2738.35 160.295   9
 -11  -2  -7-63.5276 53.3609   9
 -11  -2  -7 138.265 66.1401   2
 -11   2  -7 73.3520 62.4117   2
 -11  -2  -8 815.255 89.1127   2
 -11   2  -8 841.666 97.2180   2
 -11  -2  -8 999.060 100.954   9
 -11   2  -8 739.336 74.7914   9
 -11   2  -9 1577.78 112.743   2
 -11  -2  -9 1768.87 120.790   9
 -11   2  -9 1661.70 105.827   9
 -11   2 -10 2596.47 124.162   2
 -11   2 -10 2812.25 127.739   9
 -11  -2 -11 920.699 83.3940   9
 -11   2 -11 812.235 67.8824   9
 -11  -2 -12 253.201 48.3182   9
 -11   2 -12 216.716 37.0831   9
 -11  -2 -13 171.885 35.2375   9
 -11  -3   0 80.7640 54.7928   9
 -11  -3   0 127.631 97.8528   2
 -11   3   0 39.5703 58.2101   2
 -11  -3   1 1568.34 156.647   2
 -11  -3  -1 1655.57 157.995   2
 -11   3   1 1507.26 131.344   2
 -11   3  -1 1259.08 130.758   2
 -11  -3  -1 1412.13 118.219   9
 -11  -3  -2 2.01244 54.6568   9
 -11  -3  -2 161.165 83.4125   2
 -11   3   2 2.22678 65.9363   2
 -11   3  -2 23.8642 70.9520   2
 -11  -3  -3 404.947 78.8684   9
 -11  -3  -3 575.112 101.979   2
 -11   3   3 335.356 71.7847   2
 -11   3  -3 452.123 93.2291   2
 -11  -3  -4 2233.49 162.386   2
 -11   3   4 1967.83 130.310   2
 -11   3  -4 2237.15 161.309   2
 -11  -3  -4 1989.50 138.092   9
 -11  -3  -5 398.102 76.3920   9
 -11  -3  -5 520.585 94.9939   2
 -11   3  -5 385.419 79.5777   2
 -11  -3  -6 164.913 65.2944   9
 -11  -3  -6 327.508 73.3342   2
 -11   3  -6 151.897 61.1784   2
 -11  -3  -7 174.192 64.3618   2
 -11  -3  -7 242.890 71.4023   9
 -11   3  -7 194.259 65.4668   2
 -11  -3  -8 51.3025 47.8336   9
 -11   3  -8 78.3702 50.8802   2
 -11  -3  -9 92.6998 46.8140   9
 -11   3  -9 143.175 46.3285   2
 -11   3 -10 1027.61 80.1240   2
 -11  -3 -10 1158.87 95.0221   9
 -11  -3 -11 51.4313 37.2308   9
 -11  -3 -12 2399.98 103.649   9
 -11   4   0-12.5112 41.6585  10
 -11   4   0-2.78630 49.2530   2
 -11   4   1 994.483 104.911   2
 -11   4  -1 898.095 86.4023  10
 -11   4   1 904.394 90.0609  10
 -11  -4   1 920.794 93.2994   9
 -11  -4  -1 947.942 104.672   9
 -11   4  -1 893.243 108.593   2
 -11  -4  -2 5557.44 246.419   2
 -11   4   2 5227.72 212.898   2
 -11   4  -2 5179.76 229.969   2
 -11   4  -2 4833.76 188.758  10
 -11   4   2 5192.00 195.417  10
 -11  -4   2 5023.75 192.872   9
 -11  -4  -2 5237.93 215.259   9
 -11   4   3 297.873 55.4649  10
 -11  -4  -3 290.816 68.6845   9
 -11   4   3 316.078 69.8145   2
 -11   4  -3 448.254 91.4736   2
 -11  -4  -4 77.8872 59.6613   9
 -11   4  -4 22.3123 64.8990   2
 -11  -4  -5 259.025 67.8049   9
 -11   4  -5 179.286 67.4241   2
 -11   4  -6 1273.95 117.016   2
 -11   4   6 965.933 81.7170  10
 -11  -4  -6 1075.06 102.549   9
 -11   4   7 175.704 43.2200  10
 -11  -4  -7 175.677 55.3869   9
 -11   4  -7 253.102 61.4856   2
 -11  -4  -8 91.6458 53.5231   9
 -11   4  -8 97.2859 47.9352   2
 -11  -4  -9 36.6050 39.2641   9
 -11   4  -9 66.9384 39.9709   2
 -11  -4 -10 254.124 50.9502   9
 -11   4 -10 135.248 39.0084   2
 -11  -4 -11 80.6461 38.9404   9
 -11   5   0 12.5785 40.3544  10
 -11  -5   0 62.3008 54.8880   9
 -11   5   0 42.1486 48.3443   2
 -11   5   1 2120.17 135.593   2
 -11   5  -1 2032.51 140.314   2
 -11   5  -1 1946.18 122.789  10
 -11   5   1 1906.60 120.741  10
 -11  -5   1 1906.45 124.461   9
 -11  -5  -1 1972.92 133.098   9
 -11   5   2 958.984 93.3831   2
 -11   5  -2 853.001 98.5128   2
 -11   5  -2 832.783 85.2572  10
 -11   5   2 858.783 87.8350  10
 -11  -5  -2 836.355 96.9119   9
 -11   5   3 166.008 50.0415  10
 -11  -5  -3 180.332 62.1393   9
 -11   5   3 43.2301 47.0612   2
 -11   5  -3 267.886 74.5874   2
 -11   5  -4 1883.94 135.633   2
 -11   5   4 1582.68 105.919  10
 -11  -5  -4 1720.26 125.446   9
 -11   5  -5 814.464 97.3949   2
 -11   5   5 609.134 70.4057  10
 -11  -5  -5 618.378 81.8986   9
 -11   5  -6 1099.82 101.443   2
 -11   5   6 800.019 75.6758  10
 -11  -5  -6 981.867 94.0198   9
 -11   5   7-27.9928 31.4402  10
 -11  -5  -7-8.19397 45.7285   9
 -11   5  -7-25.7776 39.6126   2
 -11   5   8 7.39644 25.1305  10
 -11  -5  -8-37.9044 44.3983   9
 -11   5  -8 38.4707 37.1936   2
 -11   5  -9 930.672 72.8837   2
 -11  -5  -9 887.290 74.2720   9
 -11  -5 -10 26.2394 31.7459   9
 -11   6   0-64.2599 41.8092  10
 -11   6   0 62.3787 46.4597   2
 -11   6   1 1144.43 91.4682   2
 -11   6  -1 1139.77 99.5680   2
 -11   6  -1 1009.68 87.3140  10
 -11   6   1 1050.74 90.2963  10
 -11  -6  -1 1130.32 97.4967   9
 -11   6   2 3837.06 146.736   2
 -11   6  -2 4168.18 178.381   2
 -11   6   2 3845.62 157.069  10
 -11  -6  -2 4194.96 175.957   9
 -11   6   3 90.6629 42.3513  10
 -11  -6  -3 141.385 57.4494   9
 -11   6  -3 96.1822 53.6021   2
 -11   6  -4 1680.69 116.709   2
 -11   6   4 1446.25 95.6920  10
 -11  -6  -4 1784.13 115.934   9
 -11   6   5 106.594 39.1670  10
 -11  -6  -5 109.924 52.4663   9
 -11   6  -5 90.2885 48.8214   2
 -11   6   6 226.855 42.4573  10
 -11  -6  -6 256.716 53.9398   9
 -11   6  -6 259.477 54.8282   2
 -11   6   7 186.068 37.2499  10
 -11  -6  -7 220.780 49.5121   9
 -11   6  -7 196.073 50.0981   2
 -11   6   8 0.93143 21.3530  10
 -11  -6  -8 8.44144 32.0500   9
 -11   6  -8 45.1281 31.1686   2
 -11  -6  -9 3.05551 26.0017   9
 -11   7   0 18.2809 34.4312  10
 -11   7   0 69.2399 35.9807   2
 -11   7   1 90.4275 37.4442  10
 -11   7   1 54.1381 29.7252   2
 -11   7  -1 34.0775 32.1073   2
 -11   7   2-0.14833 28.4939  10
 -11   7  -2-3.04372 36.7020   2
 -11   7  -3 1213.42 88.2983   2
 -11   7   3 1103.52 77.2323  10
 -11   7   4 90.0247 35.7808  10
 -11  -7  -4 90.2134 42.0501   9
 -11   7  -4 32.2220 37.6390   2
 -11   7  -5 527.271 58.7852   2
 -11   7   5 431.261 48.4349  10
 -11  -7  -5 437.006 55.2967   9
 -11   7   6 324.388 39.5896  10
 -11  -7  -6 372.545 48.1555   9
 -11   7  -6 420.882 48.9913   2
 -12   0   0 6801.16 259.354   2
 -12   0   1 39.8557 67.4453   2
 -12   0  -1-29.8698 71.3900   2
 -12   0   2 9720.91 297.697   2
 -12   0  -2 10224.7 313.961   2
 -12   0   3 39.6605 60.8120   2
 -12   0  -3-68.1401 74.0325   2
 -12   0   4 5590.60 212.060   2
 -12   0  -4 5463.45 224.846   2
 -12   0   5-60.1930 54.3187   2
 -12   0  -5-50.7815 69.0255   2
 -12   0  -6 117.837 59.1052   2
 -12   0  -7 18.3330 33.7605   9
 -12   0  -7 3.15793 45.6402   2
 -12   0  -8 2740.40 128.149   2
 -12   0  -8 2568.65 116.916   9
 -12   0  -9 34.8944 30.6742   9
 -12   0 -10 67.6198 29.6199   9
 -12  -1   0 528.118 95.2700   2
 -12   1   0 505.475 90.8283   2
 -12  -1   1 328.452 91.8402   2
 -12  -1  -1 188.908 79.3403   2
 -12   1   1 129.721 75.3523   2
 -12  -1   2 1397.32 130.482   2
 -12  -1  -2 1420.06 132.572   2
 -12   1   2 1290.11 118.927   2
 -12   1  -2 974.416 116.925   2
 -12  -1   3 521.473 92.5925   2
 -12   1   3 301.280 69.7472   2
 -12  -1  -3 404.207 87.4499   2
 -12  -1   4 32.8578 66.0917   2
 -12   1   4 9.48999 45.5095   2
 -12  -1  -4 39.1443 69.1323   2
 -12   1  -4-119.491 81.3807   2
 -12  -1  -5 196.532 47.7649   9
 -12   1   5 345.234 66.7196   2
 -12  -1  -5 355.738 76.1732   2
 -12   1  -5 148.230 61.7092   2
 -12  -1  -6 1880.30 128.212   2
 -12   1  -6 1870.75 129.152   2
 -12  -1  -6 1767.56 109.155   9
 -12  -1  -7 1044.56 91.1689   2
 -12   1  -7 1078.44 95.6893   2
 -12  -1  -7 1069.69 86.1866   9
 -12  -1  -8 278.750 51.3637   9
 -12  -1  -8 287.923 54.4094   2
 -12   1  -8 244.543 53.1252   2
 -12   1  -9 1740.68 91.4935   2
 -12  -1  -9 1919.09 100.900   9
 -12  -1 -10 1770.76 88.7183   9
 -12  -2   0 2027.80 156.254   2
 -12   2   0 1638.60 136.506   2
 -12  -2   1 6630.91 251.227   2
 -12  -2  -1 6911.75 259.795   2
 -12   2   1 6173.94 237.632   2
 -12   2  -1 6543.18 249.076   2
 -12  -2   2 91.9801 71.0123   2
 -12  -2  -2 115.790 70.4856   2
 -12   2   2 8.92662 54.6083   2
 -12  -2   3 2715.82 165.018   2
 -12  -2  -3 2542.25 158.451   2
 -12   2   3 2576.86 145.366   2
 -12   2  -3 2527.58 162.953   2
 -12  -2  -3 2418.02 126.440   9
 -12  -2  -4 140.063 48.5237   9
 -12  -2  -4 317.981 82.4275   2
 -12   2   4 199.260 60.4241   2
 -12  -2  -5 61.6664 41.0698   9
 -12  -2  -5 149.249 69.0752   2
 -12  -2  -6 967.512 93.7641   2
 -12  -2  -6 833.181 78.8621   9
 -12   2  -6 813.165 93.8204   2
 -12  -2  -7 32.1250 36.6475   9
 -12  -2  -7 82.5277 48.8809   2
 -12   2  -7-8.21109 45.1642   2
 -12   2  -8 1168.32 88.4730   2
 -12  -2  -8 1207.50 86.5237   9
 -12  -2  -9 20.1600 30.5993   9
 -12   2  -9-22.7753 32.5050   2
 -12  -2 -10 1563.09 82.3857   9
 -12  -3   0 5039.20 217.892   2
 -12   3   0 4716.57 202.729   2
 -12  -3  -1 2653.61 161.598   2
 -12   3   1 2602.05 151.702   2
 -12   3  -1 2374.36 154.184   2
 -12   3   2 898.966 92.3326   2
 -12  -3  -2 957.831 83.6370   9
 -12   3  -2 709.650 99.3934   2
 -12  -3  -3 224.130 53.8876   9
 -12   3   3 195.637 58.0466   2
 -12   3  -3 46.1159 56.1939   2
 -12  -3  -4 436.384 66.3402   9
 -12   3  -4 330.442 74.7382   2
 -12  -3  -5 40.6304 43.2715   9
 -12   3  -5-159.648 74.1984   2
 -12  -3  -6 113.589 46.6117   9
 -12   3  -6-214.883 71.2739   2
 -12   3  -7 780.162 81.5332   2
 -12  -3  -7 737.602 74.2908   9
 -12  -3  -8 344.870 51.9163   9
 -12   3  -8 229.130 48.5382   2
 -12  -3  -9 169.096 37.1510   9
 -12   3  -9 43.5043 31.5011   2
 -12   4   0 10302.6 275.928   2
 -12   4   1 175.428 55.4322   2
 -12   4  -1 138.233 54.7021   2
 -12   4   2 1070.68 90.0191   2
 -12  -4  -2 1176.42 90.5791   9
 -12  -4  -3 155.732 47.1371   9
 -12   4   3 203.623 49.3571   2
 -12   4  -4 988.848 95.1003   2
 -12  -4  -4 781.316 76.0264   9
 -12   4  -5 1231.00 99.2909   2
 -12  -4  -5 1003.44 84.3188   9
 -12  -4  -6 130.072 43.3570   9
 -12   4  -6-39.1212 46.3824   2
 -12  -4  -7 39.8523 31.9952   9
 -12   4  -7-135.440 49.8866   2
 -12  -4  -8 186.846 40.1802   9
 -12   4  -8 74.1644 34.9174   2
 -12  -4  -9 180.579 35.0607   9
 -12   5   0 171.152 49.0726   2
 -12   5   1 2224.16 115.189   2
 -12   5  -1 2271.47 125.050   2
 -12   5   2 411.977 46.8265  10
 -12  -5  -2 510.333 60.4520   9
 -12   5   2 398.121 52.5856   2
 -12   5  -3 2573.60 130.346   2
 -12  -5  -3 2340.61 114.822   9
 -12   5  -4 1084.17 87.0930   2
 -12  -5  -4 936.175 76.2143   9
 -12  -5  -5 379.272 54.4870   9
 -12   5  -5 424.836 62.0149   2
 -12  -5  -6 524.423 55.8736   9
 -12   5  -6 501.989 59.8727   2
 -12   5  -7 1594.79 85.7905   2
 -12  -5  -7 1620.81 82.5576   9
 -12   6   0 42.8888 33.1163   2
 -12   6  -1 192.730 42.4700   2
 -12   6  -2-125.319 43.9050   2
 -12   6  -3 275.258 47.4610   2
 -12   6  -4 451.581 52.9232   2
 -12   6  -5 209.141 39.4094   2
 -13   0   0 89.6544 55.0380   2
 -13   0   1 183.392 62.1548   2
 -13   0  -1 160.049 64.5867   2
 -13   0   2 66.1804 51.3283   2
 -13   0  -2 114.007 56.9092   2
 -13   0   3 92.2959 50.6200   2
 -13   0  -3 126.732 55.6860   2
 -13   0  -4 146.091 58.8198   2
 -13   0   4 1287.02 92.8561   2
 -13   0  -5 116.787 53.7306   2
 -13   0  -6 137.112 45.8711   2
 -13   0  -7-4.70150 31.6185   2
 -13  -1   0 76.4830 66.0640   2
 -13   1   0 84.9780 61.0624   2
 -13  -1   1 139.211 59.9232   2
 -13  -1  -1 175.445 68.9138   2
 -13   1   1 110.914 55.7714   2
 -13   1  -1 80.5090 52.6363   2
 -13  -1   2 1626.35 113.992   2
 -13  -1  -2 1685.38 116.890   2
 -13   1   2 1320.11 97.8608   2
 -13   1  -2 1576.56 112.062   2
 -13  -1  -3 2142.46 125.042   2
 -13   1  -3 2051.42 124.188   2
 -13   1   4 1931.37 96.4186   2
 -13  -1  -4 2255.19 124.779   2
 -13   1  -4 2269.94 124.732   2
 -13  -1  -5 3182.14 135.248   2
 -13   1  -5 3407.77 141.825   2
 -13  -1  -6 71.8601 39.4036   2
 -13   1  -6 114.204 42.2942   2
 -13   1  -7 2720.93 105.243   2
 -13  -2   0 667.483 85.5991   2
 -13   2   0 98.8445 59.0940   2
 -13   2   1 34.2986 46.7793   2
 -13   2  -1 21.2445 48.3136   2
 -13   2   2 82.0206 45.1027   2
 -13   2  -2-51.1588 50.8124   2
 -13   2   3 471.380 57.4375   2
 -13   2  -3 507.668 71.3311   2
 -13  -2  -4 676.649 78.7621   2
 -13   2  -4 160.787 52.3766   2
 -13   2  -5-16.8278 38.4648   2
 -13  -2  -5 1062.90 83.0352   2
 -13   2  -6 1713.40 94.2480   2
 -13   3   0 15.1838 41.2503   2
 -13   3   1 93.3181 45.5168   2
 -13   3  -1-3.36557 44.3705   2
 -13   3   2 515.087 55.8079   2
 -13   3  -2 520.037 67.4222   2
 -13   3  -3 458.340 63.9331   2
 -13   3  -4 617.714 68.0028   2
 -13   3  -5 779.678 67.8986   2
 -13   3  -6 1063.87 70.1956   2
 -13   4   0-16.8911 30.1548   2
 -13   4  -1 20.6936 35.1974   2
 -13   4  -2 46.4842 35.8867   2
 -13   4  -3 1619.58 91.4405   2
 -13   4  -4 10.7212 33.0333   2
 -14   0  -1 219.736 42.1450   2
   0   0   0    0.00    0.00   0
TITL ks1401 in Pbca
REM Pbca (#61, found as Pcab in ba-c setting)
CELL 1.54184  11.245313  10.527235  17.533912  90.0000  90.0000  90.0000
ZERR    7.00   0.000296   0.000322   0.000570   0.0000   0.0000   0.0000
LATT  1
SYMM -x+1/2,-y, z+1/2
SYMM -x, y+1/2,-z+1/2
SYMM  x+1/2,-y+1/2,-z
SFAC C H N O
UNIT 84.00 84.00 14.00 14.00
TREF
HKLF 4
END
;
_shelx_hkl_checksum     45278
_shelx_res_file
;
TITL ks1401 in Pbca
CELL  1.54184  11.2453  10.5272  17.5339   90.000   90.000   90.000
ZERR     8.00   0.0003   0.0003   0.0006    0.000    0.000    0.000
LATT   1
SYMM  1/2 - X, - Y, 1/2 + Z
SYMM  1/2 + X, 1/2 - Y, - Z
SYMM  - X, 1/2 + Y, 1/2 - Z
SFAC  C    H    N    O
UNIT  80   112  16   8
MERG   2
HTAB C2 O1
EQIV $1 x+1/2, y, -z+1/2
HTAB N1 N2_$1
mpla c1 c2 c3 c4 c5 n2
mpla n1 c6 o1 c7
dfix 1.54 .01 c7 c8 c7 c9 c7 c10
dfix 1.54 .01 c7 c8a c7 c9a c7 c10a
dfix 2.5 .01 c8 c9 c8 c10 c9 c10
dfix 2.5 .01 c8a c9a c8a c10a c9a c10a
simu  .01 c7 c8 c9 c10  c8a c9a c10a
isor  .01 c7 c8 c9 c10  c8a c9a c10a
FMAP   2
PLAN   10
SIZE     0.063   0.190   0.231
ACTA
BOND   $H
L.S.  14
TEMP    20.00
WGHT    0.068800    0.238700
EXTI    0.001632
FVAR       7.45406   0.75801
C1    1    0.728042    0.104028    0.273581    11.00000    0.03685    0.06238 =
         0.04777    0.00313    0.00060    0.00067
C2    1    0.613804    0.141281    0.253280    11.00000    0.03997    0.07150 =
         0.06403   -0.00632   -0.00464    0.00643
AFIX  43
H2    2    0.582217    0.213955    0.275619    11.00000   -1.20000
AFIX   0
C3    1    0.592036   -0.026624    0.171227    11.00000    0.05290    0.08411 =
         0.06174   -0.01113   -0.00654   -0.00374
AFIX  43
H3    2    0.545218   -0.072200    0.137125    11.00000   -1.20000
AFIX   0
C4    1    0.704733   -0.069154    0.186800    11.00000    0.06303    0.07777 =
         0.06967   -0.01720   -0.00668    0.01157
AFIX  43
H4    2    0.734357   -0.141444    0.162956    11.00000   -1.20000
AFIX   0
C5    1    0.773231   -0.003005    0.238324    11.00000    0.04500    0.07656 =
         0.06410   -0.00778   -0.00510    0.01303
AFIX  43
H5    2    0.849947   -0.030344    0.249416    11.00000   -1.20000
AFIX   0
C6    1    0.761225    0.249513    0.382343    11.00000    0.04606    0.07147 =
         0.05787   -0.00388   -0.00198    0.00565
C7    1    0.856290    0.295487    0.438835    11.00000    0.06200    0.07386 =
         0.06532   -0.01028   -0.00919   -0.00241
PART    1
C8    1    0.959430    0.360451    0.393511    21.00000    0.07157    0.07529 =
         0.09257    0.00175   -0.01349   -0.01824
AFIX 137
H8A   2    0.927699    0.427758    0.362680    21.00000   -1.50000
H8B   2    0.997435    0.298831    0.361341    21.00000   -1.50000
H8C   2    1.016486    0.394653    0.428682    21.00000   -1.50000
AFIX   0
C9    1    0.907709    0.183461    0.481286    21.00000    0.08933    0.10063 =
         0.06154    0.01460   -0.02351   -0.02021
AFIX 137
H9A   2    0.967969    0.212520    0.515922    21.00000   -1.50000
H9B   2    0.942079    0.124964    0.445532    21.00000   -1.50000
H9C   2    0.845777    0.141662    0.509397    21.00000   -1.50000
AFIX   0
C10   1    0.802314    0.394139    0.491565    21.00000    0.09837    0.13377 =
         0.12931   -0.07346   -0.00417   -0.00184
AFIX 137
H10A  2    0.736477    0.357417    0.518559    21.00000   -1.50000
H10B  2    0.775063    0.465252    0.462081    21.00000   -1.50000
H10C  2    0.861250    0.422172    0.527422    21.00000   -1.50000
AFIX   0
PART    2
C8A   1    0.920841    0.406679    0.409486   -21.00000    0.12902    0.10682 =
         0.08729   -0.00007   -0.02733   -0.02568
AFIX 137
H8D   2    0.953350    0.387254    0.360222   -21.00000   -1.50000
H8E   2    0.984129    0.428136    0.443898   -21.00000   -1.50000
H8F   2    0.867188    0.477247    0.405175   -21.00000   -1.50000
AFIX   0
C9A   1    0.938516    0.188001    0.465802   -21.00000    0.07996    0.11580 =
         0.07073   -0.01098   -0.02272    0.00842
AFIX 137
H9D   2    0.892018    0.113665    0.476595   -21.00000   -1.50000
H9E   2    0.979645    0.214192    0.511130   -21.00000   -1.50000
H9F   2    0.995279    0.168962    0.426538   -21.00000   -1.50000
AFIX   0
C10A  1    0.783165    0.334185    0.513065   -21.00000    0.10188    0.11485 =
         0.07635   -0.04636   -0.02555    0.01285
AFIX 137
H10D  2    0.721087    0.392431    0.499296   -21.00000   -1.50000
H10E  2    0.835514    0.373917    0.549141   -21.00000   -1.50000
H10F  2    0.748815    0.259535    0.535505   -21.00000   -1.50000
AFIX   0
PART    0
N1    3    0.798818    0.167961    0.327349    11.00000    0.03407    0.07081 =
         0.05814   -0.00562   -0.00355    0.00410
AFIX  43
H1    2    0.874085    0.153935    0.325205    11.00000   -1.20000
AFIX   0
N2    3    0.547398    0.077519    0.203200    11.00000    0.04081    0.08668 =
         0.06756   -0.00785   -0.00783    0.00325
O1    4    0.658177    0.283852    0.386865    11.00000    0.05426    0.12731 =
         0.08379   -0.03563   -0.00477    0.02355
HKLF 4
REM  ks1401 in Pbca
REM R1 =  0.0411 for    1722 Fo > 4sig(Fo)  and  0.0488 for all    2065 data
REM    153 parameters refined using    114 restraints
END
WGHT      0.0687      0.2391
REM Highest difference peak  0.186,  deepest hole -0.156,  1-sigma level  0.027
Q1    1   0.6675  0.2029  0.4105  11.00000  0.05    0.19
Q2    1   0.8150  0.2775  0.4138  11.00000  0.05    0.14
Q3    1   0.8899  0.0217  0.2280  11.00000  0.05    0.11
Q4    1   0.8317  0.2091  0.5112  11.00000  0.05    0.11
Q5    1   0.7772  0.0742  0.2252  11.00000  0.05    0.10
Q6    1   0.7378  0.0010  0.1741  11.00000  0.05    0.10
Q7    1   0.8374 -0.0621  0.2819  11.00000  0.05    0.10
Q8    1   0.6852  0.1307  0.2579  11.00000  0.05    0.10
Q9    1   0.8354  0.3201  0.4580  11.00000  0.05    0.09
Q10   1   0.7700 -0.0971  0.1283  11.00000  0.05    0.09
;
_shelx_res_checksum     62466
_shelxl_version_number         .2013
data_New_Global_Publ_Block
_journal_date_recd_electronic     2015-03-06
_journal_date_accepted     2015-03-14
_journal_name_full     'Acta Crystallographica, Section E'
_journal_year     2015
_journal_volume     71
_journal_issue      4
_journal_page_first     o246
_journal_page_last     o247
_journal_paper_category     HO
_journal_paper_doi     10.1107/S2056989015005289
_journal_coeditor_code     SU5094
loop_
    _publ_contact_author_name
    _publ_contact_author_address
    _publ_contact_author_email
    'Gamal A. El-Hiti'
;
Cornea Research Chair
Department of Optometry
College of Applied Medical Sciences
King Saud University
PO Box 10219
Riyadh 11433
Saudi Arabia
;
 'gelhiti@ksu.edu.sa'
    'Kariuki, Benson M.'
;
School of Chemistry
Cardiff University
Main Building
Park Place
Cardiff CF10 3AT
Wales
;
 'kariukib@cardiff.ac.uk'
_publ_contact_author_fax     '00966114693536'
_publ_contact_author_phone     '00966114693778'
_publ_section_title
;
Crystal structure of 2,2-dimethyl-<i>N</i>-(pyridin-3-yl)propanamide
;
loop_
    _publ_author_name
    _publ_author_footnote
    _publ_author_address
    'El-Hiti, Gamal A.' .
;
Cornea Research Chair
Department of Optometry
College of Applied Medical Sciences
King Saud University
PO Box 10219
Riyadh 11433
Saudi Arabia
;
    'Smith, Keith' .
;
School of Chemistry
Cardiff University
Main Building
Park Place
Cardiff CF10 3AT
Wales
;
    'Hegazy, Amany S.' .
;
School of Chemistry
Cardiff University
Main Building
Park Place
Cardiff CF10 3AT
Wales
;
    'Alanazi, Saud A.' .
;
Cornea Research Chair
Department of Optometry
College of Applied Medical Sciences
King Saud University
PO Box 10219
Riyadh 11433
Saudi Arabia
;
    'Kariuki, Benson M.' .
;
School of Chemistry
Cardiff University
Main Building
Park Place
Cardiff CF10 3AT
Wales
;
_publ_section_synopsis     .
