# Supplementary material for: Crystal structure of 2,2-dimethyl-N-(pyridin-3-yl)propanamide
Source: Acta Crystallogr E Crystallogr Commun. 2015 Mar 21;71(Pt 4):o246–7. doi: 10.1107/S2056989015005289 (PMC4438820; doi:10.1107/S2056989015005289)
Supplement: Supplementary file 2 [file e-71-0o246-Isup2.hkl]

#
# h,k,l, Fc-squared, Fo-squared, sigma(Fo-squared), status flag
#
data_I
_shelx_title ' ks1401 in Pbca'
_shelx_refln_list_code          4
_shelx_F_calc_maximum      142.10
_exptl_crystal_F_000       768.00
_reflns_d_resolution_high  0.8030

loop_
 _space_group_symop_operation_xyz
 'x, y, z'
 '-x+1/2, -y, z+1/2'
 'x+1/2, -y+1/2, -z'
 '-x, y+1/2, -z+1/2'
 '-x, -y, -z'
 'x-1/2, y, -z-1/2'
 '-x-1/2, y-1/2, z'
 'x, -y-1/2, z-1/2'

_cell_length_a    11.2453
_cell_length_b    10.5272
_cell_length_c    17.5339
_cell_angle_alpha  90.000
_cell_angle_beta   90.000
_cell_angle_gamma  90.000

_shelx_F_squared_multiplier     1.000

loop_
 _refln_index_h
 _refln_index_k
 _refln_index_l
 _refln_F_squared_calc
 _refln_F_squared_meas
 _refln_F_squared_sigma
 _refln_observed_status
   2   0   0      17972.56      18431.36        42.56 o
   4   0   0        481.63        501.97         9.32 o
   6   0   0       1204.49       1104.53        17.44 o
   8   0   0         30.70         21.89         2.02 o
  10   0   0         11.18          8.74         1.71 o
  12   0   0        126.17        122.45         4.67 o
   2   1   0       3088.71       2650.57        32.56 o
   4   1   0        302.96        386.74         5.76 o
   6   1   0       1572.58       1567.89        36.29 o
   8   1   0        492.10        477.15         6.32 o
  10   1   0          4.60          6.01         1.85 o
  12   1   0          9.70          9.30         1.18 o
   0   2   0       1664.55       1702.72         8.56 o
   2   2   0        715.70        714.92         8.95 o
   4   2   0       1606.29       1607.39        12.12 o
   6   2   0       1267.67       1397.42        22.98 o
   8   2   0        171.33        145.52         2.69 o
  10   2   0        134.95        124.95         2.83 o
  12   2   0         29.05         32.90         3.50 o
   2   3   0        429.18        429.39         5.34 o
   4   3   0       1002.24        913.70        21.08 o
   6   3   0         32.93         43.39         4.48 o
   8   3   0         21.12         26.87         1.21 o
  10   3   0        300.95        283.06         3.57 o
  12   3   0         84.32         87.70         2.90 o
   0   4   0        604.59        514.81        11.56 o
   2   4   0        666.50        731.37         7.95 o
   4   4   0        103.25        115.60         3.50 o
   6   4   0          4.82          3.26         1.44 o
   8   4   0        247.18        223.06         3.43 o
  10   4   0        122.75        128.05         2.47 o
  12   4   0        181.51        185.54         4.97 o
   2   5   0         34.48         20.48         1.65 o
   4   5   0          4.50          9.20         1.85 o
   6   5   0        432.15        428.76         4.42 o
   8   5   0        394.76        401.12         4.72 o
  10   5   0         26.53         28.10         1.39 o
  12   5   0          4.24          3.08         0.88 o
   0   6   0          1.65          1.08         1.61 o
   2   6   0          1.57          1.33         1.04 o
   4   6   0        316.18        300.25         8.77 o
   6   6   0          2.52          1.94         0.64 o
   8   6   0          1.41          2.70         0.99 o
  10   6   0        208.57        219.44         3.42 o
  12   6   0          3.09          0.77         0.60 o
   2   7   0        523.61        531.13        17.18 o
   4   7   0          0.12          0.32         0.56 o
   6   7   0         18.13         21.06         1.24 o
   8   7   0         94.35        103.48         2.61 o
  10   7   0          6.57          4.52         0.78 o
   0   8   0          3.97          4.60         1.00 o
   2   8   0         88.83         84.69         2.81 o
   4   8   0         91.42        103.97         2.88 o
   6   8   0        179.16        210.20         3.12 o
   8   8   0        146.10        154.62         3.58 o
  10   8   0         10.22          9.01         0.78 o
   2   9   0         13.57          8.01         1.04 o
   4   9   0         51.41         51.92         1.54 o
   6   9   0        135.85        142.35         2.80 o
   8   9   0          0.36          0.80         0.55 o
   0  10   0          5.14         10.64         1.39 o
   2  10   0         13.52         12.41         0.90 o
   4  10   0          0.22          0.10         0.49 o
   6  10   0          1.43          2.80         0.50 o
   8  10   0          1.50          3.25         0.75 o
   2  11   0          3.42          2.64         0.50 o
   4  11   0         66.51         80.89         1.67 o
   6  11   0         58.98         50.69         2.13 o
   0  12   0         19.48         18.53         1.36 o
   2  12   0         24.80         26.54         1.08 o
   4  12   0         45.24         39.07         2.16 o
   1   1   1        252.01        231.90         2.20 o
   2   1   1       6726.68       6283.34        20.65 o
   3   1   1          0.39          0.50         0.36 o
   4   1   1       3904.82       3790.69        12.75 o
   5   1   1        167.66        157.93         2.97 o
   6   1   1        159.08        170.42         3.45 o
   7   1   1         73.35         88.06         3.31 o
   8   1   1         21.26         23.47         0.95 o
   9   1   1          0.74         -0.19         0.62 o
  10   1   1         18.09         15.76         1.27 o
  11   1   1         19.62         15.41         1.09 o
  12   1   1          3.60          3.88         0.96 o
  13   1   1          1.49          2.22         0.53 o
   0   2   1       3273.87       3284.41        19.53 o
   1   2   1        469.77        438.35         3.55 o
   2   2   1        238.84        221.50         2.96 o
   3   2   1          2.56          5.55         0.69 o
   4   2   1         69.59         80.84         1.61 o
   5   2   1         93.95        108.72         2.46 o
   6   2   1        514.49        551.73         7.81 o
   7   2   1        303.20        295.35         6.83 o
   8   2   1         12.81         14.94         0.61 o
   9   2   1        142.27        134.29         1.75 o
  10   2   1         14.86         12.44         0.85 o
  11   2   1         27.88         25.12         1.57 o
  12   2   1        125.27        118.09         2.24 o
  13   2   1          0.04          0.50         0.60 o
   1   3   1          0.88          7.33         1.01 o
   2   3   1         86.30         75.43         1.76 o
   3   3   1        224.52        228.19         3.15 o
   4   3   1        174.81        185.97         3.77 o
   5   3   1          7.95         11.49         1.14 o
   6   3   1        122.63        133.99         4.57 o
   7   3   1         32.67         37.26         2.66 o
   8   3   1          4.24          2.59         0.38 o
   9   3   1          2.55          1.32         0.63 o
  10   3   1        320.41        328.07         2.71 o
  11   3   1         24.33         26.48         1.10 o
  12   3   1         54.06         45.84         1.62 o
  13   3   1          0.27          0.80         0.87 o
   0   4   1        407.03        291.83         6.21 o
   1   4   1        117.96        117.38         2.38 o
   2   4   1        891.29        950.66         6.31 o
   3   4   1         79.14         69.96         2.00 o
   4   4   1         67.87         68.07         2.53 o
   5   4   1        570.71        570.42         9.32 o
   6   4   1        110.19         94.69         3.62 o
   7   4   1         11.99         11.81         0.81 o
   8   4   1          8.71         11.87         0.77 o
   9   4   1         98.19         97.55         1.68 o
  10   4   1        500.05        526.60         3.97 o
  11   4   1         18.07         16.64         0.71 o
  12   4   1          5.77          2.83         0.70 o
  13   4   1          1.72          0.37         0.63 o
   1   5   1        380.04        327.46         5.34 o
   2   5   1       1193.20       1139.07         8.57 o
   3   5   1         81.93         81.06         2.72 o
   4   5   1        592.31        605.15         8.23 o
   5   5   1          0.85          1.50         0.78 o
   6   5   1       1259.37       1245.23         9.37 o
   7   5   1         90.67         97.61         1.61 o
   8   5   1         67.05         73.18         1.77 o
   9   5   1          0.24          0.12         0.52 o
  10   5   1         99.11        108.06         1.79 o
  11   5   1         33.78         35.58         0.95 o
  12   5   1         40.74         40.43         1.53 o
   0   6   1       1772.09       2047.15        21.27 o
   1   6   1         35.20         40.83         2.15 o
   2   6   1        444.61        477.12         7.13 o
   3   6   1         22.11         22.29         1.68 o
   4   6   1        193.69        204.61         6.01 o
   5   6   1        383.47        385.91         3.87 o
   6   6   1         25.75         18.12         0.98 o
   7   6   1          6.18          5.36         0.66 o
   8   6   1         88.07         92.87         1.94 o
   9   6   1         57.98         68.03         1.49 o
  10   6   1          9.55          8.41         0.60 o
  11   6   1         18.65         19.68         0.75 o
  12   6   1          2.58          3.47         0.76 o
   1   7   1         37.32         37.01         2.65 o
   2   7   1          5.40          1.67         0.95 o
   3   7   1         25.61         22.97         0.96 o
   4   7   1         99.59        102.41         1.99 o
   5   7   1         28.97         27.60         1.14 o
   6   7   1        542.06        546.16         3.81 o
   7   7   1          4.17          5.13         0.62 o
   8   7   1         34.55         37.08         1.15 o
   9   7   1         12.88         13.46         0.73 o
  10   7   1         16.69         18.07         0.78 o
  11   7   1          0.65          1.04         0.34 o
   0   8   1          0.00          0.40         0.70 o
   1   8   1        165.56        161.80         2.68 o
   2   8   1         52.84         56.88         1.54 o
   3   8   1         25.99         24.86         0.93 o
   4   8   1        133.42        137.11         1.94 o
   5   8   1         45.74         41.20         1.27 o
   6   8   1        139.54        149.61         2.13 o
   7   8   1          0.77          0.83         0.48 o
   8   8   1          2.43          1.81         0.49 o
   9   8   1          2.76          3.21         0.51 o
  10   8   1         27.58         29.70         1.05 o
   1   9   1         17.23         17.14         1.05 o
   2   9   1          0.27         -0.11         0.42 o
   3   9   1         17.18         17.06         0.80 o
   4   9   1          4.27          4.14         0.44 o
   5   9   1          6.69          7.56         0.58 o
   6   9   1          3.88          7.54         0.55 o
   7   9   1         24.46         31.81         1.15 o
   8   9   1         11.55         11.74         0.69 o
   9   9   1          3.45          2.64         0.45 o
  10   9   1          0.86          2.16         0.57 o
   0  10   1         44.73         48.67         1.87 o
   1  10   1         20.62         20.61         0.90 o
   2  10   1         11.42         12.32         0.66 o
   3  10   1          0.05          0.05         0.33 o
   4  10   1          0.04         -0.31         0.36 o
   5  10   1          2.51          1.27         0.30 o
   6  10   1          0.26          0.69         0.30 o
   7  10   1          5.83          4.54         0.53 o
   8  10   1          8.02          8.69         0.68 o
   1  11   1          5.60          5.30         0.46 o
   2  11   1         10.60         10.04         0.53 o
   3  11   1          1.95          0.90         0.36 o
   4  11   1          0.17          0.47         0.29 o
   5  11   1          0.00          0.47         0.29 o
   6  11   1          0.05         -0.08         0.28 o
   0  12   1          0.42         -0.08         0.39 o
   1  12   1          0.06          0.11         0.26 o
   2  12   1         13.75         10.55         0.52 o
   3  12   1          4.57          3.09         0.29 o
   4  12   1         20.21         17.55         0.86 o
   5  12   1          1.21          1.45         0.49 o
   1  13   1          0.02          0.15         0.19 o
   0   0   2       9558.79       9612.26        25.57 o
   1   0   2      15561.20      16420.66       172.63 o
   2   0   2       2534.31       2134.51        13.29 o
   3   0   2        752.14        673.10         7.49 o
   4   0   2       1965.77       2110.67        47.53 o
   5   0   2        836.49        961.47        10.32 o
   6   0   2       1418.57       1638.31        12.77 o
   7   0   2        101.38        122.23         5.12 o
   8   0   2          2.21          3.33         0.64 o
   9   0   2        263.20        272.87         3.79 o
  10   0   2         85.52         80.91         2.94 o
  11   0   2         56.61         54.17         2.89 o
  12   0   2        167.12        179.46         4.54 o
  13   0   2          0.02          1.60         0.69 o
   1   1   2       2382.37       2043.61         8.55 o
   2   1   2       8989.40       8792.50        30.20 o
   3   1   2        947.26       1015.98         5.66 o
   4   1   2       1360.57       1271.20         6.69 o
   5   1   2        136.58        165.99         2.77 o
   6   1   2         61.33         72.52         2.25 o
   7   1   2        507.71        496.71         6.99 o
   8   1   2          9.47          8.49         0.70 o
   9   1   2         72.03         82.18         1.72 o
  10   1   2        100.09         83.52         1.85 o
  11   1   2         52.68         50.04         1.68 o
  12   1   2         25.65         23.04         1.49 o
  13   1   2         21.98         27.82         1.24 o
   0   2   2      18504.51      20058.60        46.73 o
   1   2   2      20192.45      20659.37        65.90 o
   2   2   2        311.99        321.66         4.52 o
   3   2   2         44.67         40.81         1.23 o
   4   2   2         97.51        104.33         2.22 o
   5   2   2          1.20          2.68         0.62 o
   6   2   2        330.16        327.64         4.81 o
   7   2   2          9.69         10.42         2.05 o
   8   2   2         10.43         10.56         0.62 o
   9   2   2         29.10         24.62         0.89 o
  10   2   2         65.46         73.83         1.76 o
  11   2   2         24.30         28.57         1.45 o
  12   2   2          0.07          1.20         0.66 o
  13   2   2          0.60          0.35         1.20 o
   1   3   2        720.40        720.36         5.82 o
   2   3   2        371.15        358.34         4.12 o
   3   3   2        353.57        318.34         8.02 o
   4   3   2         37.27         36.40         1.83 o
   5   3   2         69.08         83.31         2.87 o
   6   3   2        374.23        350.33         7.41 o
   7   3   2        229.10        236.49         6.54 o
   8   3   2          2.22          2.82         0.39 o
   9   3   2        475.23        488.64         3.40 o
  10   3   2         57.44         55.95         1.16 o
  11   3   2          0.47          0.71         0.60 o
  12   3   2         19.51         15.86         1.13 o
  13   3   2          8.53          9.31         0.77 o
   0   4   2        149.14        173.65         4.63 o
   1   4   2        230.72        217.08         3.18 o
   2   4   2          0.08          0.75         0.58 o
   3   4   2        507.32        498.91         6.51 o
   4   4   2        168.60        161.11         3.93 o
   5   4   2        210.54        234.98         5.05 o
   6   4   2          6.87          9.02         1.51 o
   7   4   2          7.22          6.02         0.51 o
   8   4   2         69.15         67.75         1.28 o
   9   4   2        209.59        200.05         2.36 o
  10   4   2          1.09          1.14         0.56 o
  11   4   2         94.14         92.82         1.42 o
  12   4   2         24.28         20.26         1.15 o
  13   4   2          1.29          0.84         0.65 o
   1   5   2        746.85        759.27        10.00 o
   2   5   2        425.03        428.79         5.24 o
   3   5   2        270.15        259.02         5.08 o
   4   5   2          7.66          2.56         0.76 o
   5   5   2         39.23         42.54         2.45 o
   6   5   2        151.73        153.37         2.50 o
   7   5   2         11.40         11.52         0.62 o
   8   5   2        104.17        114.40         1.82 o
   9   5   2          0.00          0.07         0.51 o
  10   5   2          3.60          2.95         0.49 o
  11   5   2         16.30         15.65         0.74 o
  12   5   2          9.40          7.86         0.58 o
   0   6   2          1.01         -0.17         0.89 o
   1   6   2          0.12         -0.42         0.93 o
   2   6   2        325.70        325.79         7.22 o
   3   6   2         54.55         52.93         2.55 o
   4   6   2         53.60         46.68         2.96 o
   5   6   2          0.49         -0.10         0.76 o
   6   6   2          5.25          4.52         0.48 o
   7   6   2        436.15        443.92         3.81 o
   8   6   2         43.34         44.39         1.38 o
   9   6   2         68.28         71.01         1.65 o
  10   6   2         42.78         49.48         1.30 o
  11   6   2         70.71         71.87         1.77 o
  12   6   2          0.02         -0.79         0.79 o
   1   7   2          6.01         10.69         1.76 o
   2   7   2         27.26         37.76         1.86 o
   3   7   2         65.40         57.93         1.43 o
   4   7   2         63.36         66.44         1.44 o
   5   7   2         53.11         51.70         1.33 o
   6   7   2        163.09        166.18         2.49 o
   7   7   2         16.95         19.48         0.96 o
   8   7   2         85.67         89.26         2.06 o
   9   7   2          0.02         -0.10         0.44 o
  10   7   2         11.48         10.34         0.72 o
  11   7   2          0.10         -0.03         0.41 o
   0   8   2         60.57         64.97         2.35 o
   1   8   2         21.00         20.18         1.01 o
   2   8   2         21.20         22.53         0.92 o
   3   8   2         18.63         20.39         0.74 o
   4   8   2         25.13         27.98         0.92 o
   5   8   2        159.39        175.46         2.52 o
   6   8   2         67.41         73.07         1.64 o
   7   8   2          4.49          5.41         0.59 o
   8   8   2         81.31         88.60         1.72 o
   9   8   2         26.61         28.39         1.09 o
  10   8   2          0.37         -0.04         0.49 o
   1   9   2         13.11         11.19         0.70 o
   2   9   2         10.90          9.53         0.66 o
   3   9   2          0.24          0.07         0.42 o
   4   9   2         18.37         23.89         0.99 o
   5   9   2         67.84         71.50         1.59 o
   6   9   2          6.71          6.28         0.60 o
   7   9   2          4.82          3.99         0.52 o
   8   9   2          2.11          3.24         0.55 o
   9   9   2          0.93          0.94         0.50 o
  10   9   2          0.93          1.81         0.51 o
   0  10   2          1.11          1.32         0.65 o
   1  10   2          0.49         -0.33         0.42 o
   2  10   2         25.01         25.01         0.96 o
   3  10   2          7.46         10.03         0.66 o
   4  10   2        113.15        122.60         1.83 o
   5  10   2         36.76         39.90         1.00 o
   6  10   2         13.07         12.51         0.63 o
   7  10   2          0.52          0.92         0.35 o
   8  10   2          0.12         -0.41         0.41 o
   1  11   2          6.13          6.00         0.47 o
   2  11   2          4.36          4.22         0.41 o
   3  11   2          0.00          0.41         0.35 o
   4  11   2         40.67         43.70         0.98 o
   5  11   2          2.67          3.32         0.38 o
   6  11   2          4.79          6.50         0.88 o
   0  12   2         21.25         26.55         0.96 o
   1  12   2          2.41          1.20         0.29 o
   2  12   2          6.96          7.34         0.40 o
   3  12   2         12.78         12.16         0.57 o
   4  12   2          2.96          2.26         0.30 o
   5  12   2          3.01          2.35         0.53 o
   1  13   2          0.66          0.23         0.27 o
   1   1   3       4375.72       4267.52        16.64 o
   2   1   3        460.54        411.37         4.66 o
   3   1   3       1907.53       1777.42         9.09 o
   4   1   3        187.93        180.24         2.24 o
   5   1   3        448.32        472.33         5.19 o
   6   1   3          1.06          0.39         0.51 o
   7   1   3        433.04        413.87         6.76 o
   8   1   3          2.31          4.29         0.64 o
   9   1   3          8.24          6.87         0.62 o
  10   1   3          0.54         -0.60         0.60 o
  11   1   3         15.46         15.39         1.00 o
  12   1   3          6.52          7.35         0.95 o
  13   1   3         35.73         37.76         1.59 o
   0   2   3      18635.02      18890.43        46.72 o
   1   2   3       8173.67       7739.07        20.81 o
   2   2   3        131.16        130.53         2.87 o
   3   2   3       7359.13       7496.82        24.77 o
   4   2   3         33.96         23.51         1.26 o
   5   2   3         91.60         85.78         2.29 o
   6   2   3          5.43          7.21         0.87 o
   7   2   3         43.39         42.40         2.24 o
   8   2   3         37.49         40.08         1.05 o
   9   2   3        264.62        246.06         2.61 o
  10   2   3         50.32         51.08         1.48 o
  11   2   3        154.32        155.39         2.38 o
  12   2   3         47.94         45.80         1.20 o
  13   2   3         10.22          8.75         0.81 o
   1   3   3        916.54        876.90        10.60 o
   2   3   3        973.92        962.01         9.19 o
   3   3   3       2537.26       2500.67        13.71 o
   4   3   3        277.64        283.21         5.02 o
   5   3   3       2030.86       2127.28        25.68 o
   6   3   3          4.79          3.70         0.84 o
   7   3   3         11.77         10.36         0.73 o
   8   3   3        308.98        315.03         2.63 o
   9   3   3          5.15          2.33         0.47 o
  10   3   3         40.73         41.94         1.21 o
  11   3   3          5.93          7.84         0.76 o
  12   3   3          4.37          2.97         0.89 o
  13   3   3          7.07          8.25         1.15 o
   0   4   3        507.22        466.48         7.91 o
   1   4   3        263.95        275.25         4.20 o
   2   4   3        439.71        396.14         6.63 o
   3   4   3         76.19         77.80         3.17 o
   4   4   3        971.72       1007.82        10.18 o
   5   4   3         32.72         34.16         2.40 o
   6   4   3        489.90        519.45         9.76 o
   7   4   3        136.10        131.52         1.69 o
   8   4   3         44.84         36.08         0.98 o
   9   4   3         18.32         16.65         0.82 o
  10   4   3          0.11          0.70         0.45 o
  11   4   3          5.89          5.93         0.61 o
  12   4   3          3.33          3.27         0.61 o
  13   4   3         31.71         29.15         1.65 o
   1   5   3         24.79         27.51         1.60 o
   2   5   3        144.33        208.95         4.36 o
   3   5   3        409.53        467.14         8.34 o
   4   5   3        159.55        181.80         5.47 o
   5   5   3          1.41          2.43         1.65 o
   6   5   3        134.50        134.47         2.11 o
   7   5   3         39.16         29.43         0.94 o
   8   5   3        138.79        136.70         2.10 o
   9   5   3          3.16          2.64         0.53 o
  10   5   3        240.54        254.93         2.91 o
  11   5   3          4.27          2.81         0.67 o
  12   5   3         43.93         44.06         2.10 o
   0   6   3         37.94         35.21         2.71 o
   1   6   3         14.97         14.59         1.65 o
   2   6   3          4.75          2.55         0.95 o
   3   6   3         54.42         49.09         3.04 o
   4   6   3        168.60        159.79         4.63 o
   5   6   3          4.31          7.99         0.86 o
   6   6   3        380.97        392.01         4.32 o
   7   6   3          6.14          6.00         1.03 o
   8   6   3         19.44         19.25         0.98 o
   9   6   3          6.02          6.68         0.71 o
  10   6   3         22.23         23.39         1.22 o
  11   6   3          1.85          1.93         0.52 o
  12   6   3          5.49          4.95         0.85 o
   1   7   3        111.69        105.48         5.47 o
   2   7   3          1.39          0.75         0.37 o
   3   7   3          3.69          3.11         0.35 o
   4   7   3          4.54          3.44         0.41 o
   5   7   3         38.67         39.86         1.47 o
   6   7   3        440.89        439.88         5.23 o
   7   7   3          3.20          2.28         0.75 o
   8   7   3          5.21          3.69         0.85 o
   9   7   3         29.66         33.36         1.27 o
  10   7   3          0.14         -0.03         0.46 o
  11   7   3         20.13         20.77         1.05 o
   0   8   3        195.63        191.84         3.30 o
   1   8   3         44.26         54.49         1.30 o
   2   8   3         54.28         57.54         1.19 o
   3   8   3         33.49         35.19         0.96 o
   4   8   3          2.69          4.59         0.51 o
   5   8   3          2.06          0.98         0.44 o
   6   8   3          0.31         -0.49         0.49 o
   7   8   3          0.30          0.70         0.65 o
   8   8   3          0.00         -0.32         0.87 o
   9   8   3         14.27         13.22         0.92 o
  10   8   3         33.97         37.33         1.44 o
   1   9   3          1.76          0.54         0.38 o
   2   9   3          3.94          5.37         0.54 o
   3   9   3         20.08         22.98         1.02 o
   4   9   3          4.40          4.02         0.51 o
   5   9   3         88.09         93.42         2.33 o
   6   9   3          0.07         -0.04         0.42 o
   7   9   3         66.21         65.75         1.58 o
   8   9   3          1.13          1.70         0.52 o
   9   9   3         19.87         18.27         1.04 o
  10   9   3          0.96          0.88         0.42 o
   0  10   3         20.46         20.51         1.28 o
   1  10   3          7.92          6.85         0.60 o
   2  10   3          1.31          1.02         0.40 o
   3  10   3         76.25         77.38         2.46 o
   4  10   3         12.30         12.34         0.73 o
   5  10   3          8.14         10.15         0.62 o
   6  10   3          0.15         -0.32         0.36 o
   7  10   3         14.95         13.48         1.07 o
   8  10   3          0.27          0.06         0.36 o
   1  11   3          0.61          0.54         0.38 o
   2  11   3          4.87          4.17         0.43 o
   3  11   3          0.10         -0.20         0.33 o
   4  11   3          3.72          3.44         0.36 o
   5  11   3          6.59          8.19         0.55 o
   6  11   3         12.35         13.11         0.84 o
   0  12   3          1.03          0.97         0.43 o
   1  12   3          0.37          0.02         0.26 o
   2  12   3         15.56         12.74         0.60 o
   3  12   3          0.75          0.11         0.23 o
   4  12   3          6.33          4.26         0.34 o
   0   0   4       2462.69       2561.91        18.07 o
   1   0   4       5464.91       5221.60        18.74 o
   2   0   4        650.46        674.19         6.70 o
   3   0   4       6895.23       6588.24        22.29 o
   4   0   4         12.48          9.32         0.92 o
   5   0   4        287.52        216.18         4.25 o
   6   0   4       1098.85       1160.72        20.17 o
   7   0   4         69.59         66.92         3.98 o
   8   0   4         62.17         60.93         1.70 o
   9   0   4         77.89         68.00         2.08 o
  10   0   4        135.88        138.70         2.93 o
  11   0   4         82.56         79.25         2.17 o
  12   0   4         97.50         99.58         2.78 o
  13   0   4          0.15         17.93        10.27 o
   1   1   4        617.46        540.87         4.18 o
   2   1   4        177.80        232.11         3.78 o
   3   1   4          5.63          4.08         0.66 o
   4   1   4        657.71        658.60         6.50 o
   5   1   4        442.22        430.29         5.10 o
   6   1   4        383.34        395.48         5.33 o
   7   1   4         17.86         15.96         1.86 o
   8   1   4        423.47        438.93         3.23 o
   9   1   4         32.80         35.09         1.20 o
  10   1   4        362.32        368.71         3.74 o
  11   1   4         10.88         10.16         0.80 o
  12   1   4          0.12         -0.06         0.55 o
  13   1   4         38.20         38.24         1.99 o
   0   2   4       6897.89       6732.56        28.43 o
   1   2   4        904.57        901.52         6.03 o
   2   2   4       7267.07       6913.71        20.36 o
   3   2   4          8.57          9.92         0.99 o
   4   2   4       1680.60       1645.45        17.71 o
   5   2   4       1116.71       1231.74        10.50 o
   6   2   4         82.39         79.74         2.94 o
   7   2   4         20.07         12.93         1.84 o
   8   2   4         57.15         59.04         1.26 o
   9   2   4        350.42        350.31         3.11 o
  10   2   4        229.82        227.45         2.96 o
  11   2   4        100.40        100.12         1.90 o
  12   2   4          2.60          3.80         0.80 o
  13   2   4          2.49          8.93         4.64 o
   1   3   4         11.38         13.64         0.86 o
   2   3   4       2576.00       2566.98        17.82 o
   3   3   4        828.15        885.35         9.87 o
   4   3   4        256.37        228.03         4.66 o
   5   3   4        312.38        338.05         7.02 o
   6   3   4          9.18          5.54         1.08 o
   7   3   4        153.68        153.57         2.07 o
   8   3   4         62.32         75.55         1.34 o
   9   3   4        173.31        181.81         2.39 o
  10   3   4         10.84         11.45         1.12 o
  11   3   4         40.39         37.63         1.33 o
  12   3   4          6.77          7.14         0.95 o
  13   3   4          6.92         11.12         1.22 o
   0   4   4       2620.61       2658.70        18.47 o
   1   4   4       1714.82       1852.03        13.25 o
   2   4   4        927.25        931.48        12.51 o
   3   4   4        208.67        217.14         5.40 o
   4   4   4        230.42        240.17         5.97 o
   5   4   4         79.19         72.95         3.50 o
   6   4   4         58.94         48.47         2.64 o
   7   4   4        166.10        167.53         2.49 o
   8   4   4        153.60        149.38         2.09 o
   9   4   4          0.81          0.53         0.40 o
  10   4   4          1.13          0.36         0.46 o
  11   4   4          1.36          0.92         0.79 o
  12   4   4         11.24         15.73         1.87 o
  13   4   4          0.23          0.19         0.59 o
   1   5   4          4.13          2.73         1.02 o
   2   5   4        140.52        156.87         6.25 o
   3   5   4        839.55        930.58        12.12 o
   4   5   4         15.41         12.70         1.69 o
   5   5   4        147.58        155.46         5.43 o
   6   5   4        103.51        108.07         2.02 o
   7   5   4        140.39        124.60         2.31 o
   8   5   4         34.81         36.17         1.41 o
   9   5   4        136.27        146.14         3.10 o
  10   5   4         12.01         15.54         1.08 o
  11   5   4         30.09         30.83         1.31 o
  12   5   4         13.54         18.10         1.33 o
   0   6   4        182.82        155.27         6.23 o
   1   6   4        405.98        395.30         7.99 o
   2   6   4        134.36        136.20         4.93 o
   3   6   4         48.49         45.84         3.04 o
   4   6   4         12.38          9.98         0.95 o
   5   6   4          1.49          2.53         0.96 o
   6   6   4        140.02        134.78         2.57 o
   7   6   4        221.24        234.01         3.76 o
   8   6   4        147.50        155.53         3.24 o
   9   6   4         21.08         23.55         1.32 o
  10   6   4         11.09         11.84         0.95 o
  11   6   4         25.62         29.24         1.67 o
  12   6   4          7.81          8.13         0.95 o
   1   7   4         60.00         62.51         1.30 o
   2   7   4          2.28          4.88         0.54 o
   3   7   4         26.44         23.48         0.86 o
   4   7   4         11.57          7.19         0.51 o
   5   7   4        245.92        263.14         3.93 o
   6   7   4         32.61         33.61         1.91 o
   7   7   4         38.66         38.02         1.41 o
   8   7   4         32.42         32.85         1.55 o
   9   7   4         16.53         18.42         1.18 o
  10   7   4          8.20          5.63         0.67 o
  11   7   4          1.55          1.27         0.40 o
   0   8   4          3.69          3.61         0.72 o
   1   8   4         22.54         25.71         0.91 o
   2   8   4         98.52         99.91         1.70 o
   3   8   4         15.08         13.26         0.66 o
   4   8   4          2.33          3.05         0.45 o
   5   8   4          0.09         -0.13         0.41 o
   6   8   4         10.47         13.79         1.07 o
   7   8   4          1.68          0.51         0.53 o
   8   8   4          0.43          1.02         0.64 o
   9   8   4          2.96          4.56         0.69 o
  10   8   4         24.15         26.36         1.19 o
   1   9   4         11.72         11.90         0.75 o
   2   9   4         90.16        106.12         1.88 o
   3   9   4         76.71         87.41         2.08 o
   4   9   4          2.48          1.40         0.44 o
   5   9   4         12.79         14.69         0.87 o
   6   9   4          4.81          3.51         0.56 o
   7   9   4         11.74         11.70         1.05 o
   8   9   4          6.62          6.34         1.10 o
   9   9   4          2.79          3.33         0.93 o
   0  10   4        109.06         97.99         3.00 o
   1  10   4          2.27          4.12         0.53 o
   2  10   4         84.27         82.05         1.61 o
   3  10   4          9.64          8.80         0.78 o
   4  10   4        139.81        151.90         2.17 o
   5  10   4         17.74         14.40         0.71 o
   6  10   4         27.95         32.82         1.25 o
   7  10   4          2.61          3.82         0.48 o
   8  10   4          2.58          1.28         0.91 o
   1  11   4         23.53         24.79         0.96 o
   2  11   4          4.36          4.67         0.50 o
   3  11   4          5.21          4.92         0.46 o
   4  11   4          1.96          2.09         0.36 o
   5  11   4          1.45          1.07         0.51 o
   6  11   4          0.44         -0.18         0.49 o
   0  12   4          0.00          0.14         0.37 o
   1  12   4          1.92          1.61         0.29 o
   2  12   4          1.19          1.64         0.31 o
   3  12   4          0.02          0.22         0.22 o
   4  12   4          0.00         -0.35         0.35 o
   1   1   5       5374.17       5161.41        19.34 o
   2   1   5          3.21          1.80         0.66 o
   3   1   5        526.55        475.32         6.20 o
   4   1   5        435.78        456.69         6.50 o
   5   1   5        124.45        123.81         5.22 o
   6   1   5         73.90         65.48         3.18 o
   7   1   5        179.29        171.68         5.47 o
   8   1   5         64.41         54.84         1.21 o
   9   1   5         96.15         87.76         1.62 o
  10   1   5         11.51         11.31         0.73 o
  11   1   5          0.80         -0.35         0.49 o
  12   1   5          3.93          4.78         0.93 o
  13   1   5         60.27         59.29         2.03 o
   0   2   5       3455.58       3160.64        18.23 o
   1   2   5       3954.70       3795.81        20.64 o
   2   2   5        180.76        163.92         3.86 o
   3   2   5          4.87          1.47         0.87 o
   4   2   5         15.22          7.85         1.13 o
   5   2   5         34.27         41.38         2.39 o
   6   2   5        513.18        537.93         7.73 o
   7   2   5         36.52         41.93         1.65 o
   8   2   5         98.00         96.08         1.75 o
   9   2   5         49.34         40.78         1.17 o
  10   2   5          0.32          0.40         0.57 o
  11   2   5         18.16         18.36         0.89 o
  12   2   5          0.13          1.70         0.79 o
  13   2   5          0.32         12.60         9.72 o
   1   3   5        201.14        233.41         3.41 o
   2   3   5       4436.70       4481.42        21.92 o
   3   3   5         88.49         63.22         2.87 o
   4   3   5       1187.30       1308.69        16.01 o
   5   3   5         17.67         20.23         2.41 o
   6   3   5          0.51          1.63         0.94 o
   7   3   5         25.33         21.72         0.84 o
   8   3   5        229.22        242.50         2.90 o
   9   3   5          8.96         11.80         0.84 o
  10   3   5        103.82        106.04         2.66 o
  11   3   5          7.55          7.77         0.86 o
  12   3   5          0.82         -0.60         1.80 o
  13   3   5         13.54         14.03         1.22 o
   0   4   5        336.03        339.03         6.77 o
   1   4   5        493.84        512.59         7.68 o
   2   4   5        302.50        280.70         7.81 o
   3   4   5        912.19        918.33        11.44 o
   4   4   5         32.91         32.61         2.41 o
   5   4   5          7.00          3.45         1.51 o
   6   4   5          3.18          1.76         0.40 o
   7   4   5        372.50        391.85         3.21 o
   8   4   5         13.03         14.77         0.92 o
   9   4   5         19.59         15.21         1.01 o
  10   4   5         15.80         13.09         1.12 o
  11   4   5          1.86          4.03         0.86 o
  12   4   5         20.04         19.98         2.05 o
   1   5   5         53.96         44.91         2.91 o
   2   5   5          5.80          4.03         1.11 o
   3   5   5         61.20         75.76         3.62 o
   4   5   5        113.58        117.78         4.71 o
   5   5   5         28.01         20.83         1.14 o
   6   5   5         92.50         76.22         1.95 o
   7   5   5         13.78         15.64         1.47 o
   8   5   5        399.61        426.98         4.52 o
   9   5   5        173.03        173.39         3.34 o
  10   5   5         51.19         48.15         2.27 o
  11   5   5          8.92         12.07         1.09 o
  12   5   5          6.31          7.21         0.74 o
   0   6   5         80.65         78.24         6.99 o
   1   6   5        273.74        284.61         6.96 o
   2   6   5         80.69         82.09         3.96 o
   3   6   5         15.41         12.79         1.80 o
   4   6   5          2.82          2.54         0.46 o
   5   6   5        255.38        261.11         3.52 o
   6   6   5          0.01          0.29         0.63 o
   7   6   5          0.05          0.25         0.94 o
   8   6   5         88.24         87.05         2.43 o
   9   6   5         26.33         29.46         1.44 o
  10   6   5          8.91          8.78         1.12 o
  11   6   5          0.87          1.84         0.48 o
  12   6   5          4.65          3.76         0.71 o
   1   7   5          6.89         10.10         0.59 o
   2   7   5         14.55         17.87         1.00 o
   3   7   5          2.25          0.46         0.32 o
   4   7   5         12.86         12.05         0.63 o
   5   7   5          2.87          3.88         0.54 o
   6   7   5          7.92         11.08         1.25 o
   7   7   5         42.60         40.97         1.46 o
   8   7   5         18.11         20.67         1.29 o
   9   7   5         10.60         11.34         1.19 o
  10   7   5          0.01         -0.39         0.49 o
  11   7   5          8.57          8.34         0.56 o
   0   8   5          3.94          2.53         0.76 o
   1   8   5          4.23          3.65         0.47 o
   2   8   5        107.84        115.48         1.84 o
   3   8   5         55.47         52.33         1.37 o
   4   8   5        161.15        159.94         2.14 o
   5   8   5         63.18         69.86         1.56 o
   6   8   5          0.71          1.01         0.60 o
   7   8   5          6.50          5.42         0.76 o
   8   8   5          8.45          7.88         1.04 o
   9   8   5          5.04          5.97         0.69 o
  10   8   5          1.03          1.52         0.49 o
   1   9   5         43.21         37.43         1.18 o
   2   9   5          1.39          2.09         0.56 o
   3   9   5         70.11         76.57         1.95 o
   4   9   5          3.22          3.70         0.59 o
   5   9   5         67.06         69.17         1.71 o
   6   9   5         11.76         10.07         0.87 o
   7   9   5         28.57         26.62         1.18 o
   8   9   5          4.48          4.36         0.68 o
   9   9   5          8.22          9.69         1.37 o
   0  10   5         17.22         17.85         1.18 o
   1  10   5          2.05          2.83         0.50 o
   2  10   5          0.88          0.87         0.44 o
   3  10   5         45.88         47.25         1.48 o
   4  10   5          2.97          2.20         0.46 o
   5  10   5          7.48          8.74         0.61 o
   6  10   5          1.16          1.26         0.45 o
   7  10   5          0.01         -0.13         0.32 o
   8  10   5          0.60          0.26         0.77 o
   1  11   5          1.64          1.99         0.50 o
   2  11   5          3.26          3.29         0.48 o
   3  11   5          2.54          1.40         0.38 o
   4  11   5          5.14          4.37         0.39 o
   5  11   5          1.19          0.70         0.72 o
   6  11   5          8.53          7.51         0.64 o
   0  12   5          0.43          0.27         0.36 o
   1  12   5          0.92          1.92         0.28 o
   2  12   5          0.25         -0.23         0.23 o
   3  12   5          0.05         -0.23         0.28 o
   4  12   5          2.05          1.09         0.36 o
   0   0   6         64.06         55.23         3.42 o
   1   0   6       1826.65       1796.14        26.80 o
   2   0   6         13.94         11.78         1.79 o
   3   0   6         36.95         39.22         3.48 o
   4   0   6         65.24         76.39         5.30 o
   5   0   6        526.72        578.20        15.45 o
   6   0   6          2.44          4.73         2.19 o
   7   0   6        417.10        357.02        14.14 o
   8   0   6       1155.22       1129.88         7.60 o
   9   0   6        125.81        122.79         2.74 o
  10   0   6        567.88        546.44         5.66 o
  11   0   6         30.58         24.48         1.25 o
  12   0   6          3.70          2.12         1.06 o
  13   0   6          0.51          2.47         0.83 o
   1   1   6       1372.38       1275.89        11.96 o
   2   1   6       3922.23       3895.26        13.65 o
   3   1   6        906.14        849.06         8.81 o
   4   1   6       1122.49       1200.84        14.62 o
   5   1   6        131.94        129.47         3.91 o
   6   1   6         97.93        109.27         5.24 o
   7   1   6        402.27        410.99         5.04 o
   8   1   6        427.14        411.71         3.58 o
   9   1   6        428.67        423.25         4.74 o
  10   1   6         10.33          9.37         0.79 o
  11   1   6          8.52          8.36         0.74 o
  12   1   6         36.87         32.99         1.26 o
  13   1   6          1.98          1.66         0.52 o
   0   2   6        347.88        380.68         6.49 o
   1   2   6        100.49        130.45         2.67 o
   2   2   6        397.75        377.21         6.19 o
   3   2   6       1281.41       1283.73        11.72 o
   4   2   6       1098.98       1205.78        12.02 o
   5   2   6         85.13         75.13         4.20 o
   6   2   6         23.85         27.13         3.10 o
   7   2   6         40.44         34.41         1.14 o
   8   2   6          5.08          3.54         0.82 o
   9   2   6         85.75         86.15         1.84 o
  10   2   6         17.67         15.15         0.94 o
  11   2   6         47.46         50.89         1.74 o
  12   2   6         14.71         15.69         0.91 o
  13   2   6         31.45         30.84         1.70 o
   1   3   6         14.26         14.00         1.02 o
   2   3   6        386.41        412.90         6.98 o
   3   3   6       2015.44       2365.29        17.63 o
   4   3   6        438.23        434.55         8.04 o
   5   3   6          9.42         13.11         2.72 o
   6   3   6         30.99         23.95         2.24 o
   7   3   6         69.50         74.89         1.91 o
   8   3   6        296.16        282.24         3.12 o
   9   3   6         16.16         18.81         1.23 o
  10   3   6         81.89         77.99         2.26 o
  11   3   6          5.19          4.04         1.00 o
  12   3   6          0.04         -0.29         2.96 o
  13   3   6         18.63         19.15         1.26 o
   0   4   6        281.68        305.16         6.97 o
   1   4   6       1312.75       1362.76        12.98 o
   2   4   6       1947.32       1892.69        16.17 o
   3   4   6       1008.81       1039.73        12.63 o
   4   4   6        284.47        295.57        11.30 o
   5   4   6         37.91         44.14         3.67 o
   6   4   6        195.11        188.66         2.86 o
   7   4   6        290.92        295.54         3.39 o
   8   4   6         33.71         34.23         1.37 o
   9   4   6         14.61         15.30         1.16 o
  10   4   6         19.62         18.15         1.22 o
  11   4   6         16.13         19.49         1.34 o
  12   4   6          0.38          0.87         1.52 o
   1   5   6        148.89        159.28         6.00 o
   2   5   6         48.31         55.33         3.09 o
   3   5   6         90.13        104.53         4.39 o
   4   5   6         86.64         98.04         4.45 o
   5   5   6          5.52          9.16         0.65 o
   6   5   6          0.01         -1.23         1.71 o
   7   5   6         95.73         97.73         2.34 o
   8   5   6         63.09         58.83         2.04 o
   9   5   6         63.56         70.36         2.71 o
  10   5   6         18.63         18.23         1.45 o
  11   5   6         16.17         17.03         1.42 o
  12   5   6          8.08          9.26         0.74 o
   0   6   6         85.52         92.63         7.94 o
   1   6   6        138.29        128.02         6.57 o
   2   6   6         33.00         33.92         2.71 o
   3   6   6         78.71         78.87         1.49 o
   4   6   6          2.52          0.89         0.34 o
   5   6   6         45.10         40.53         1.49 o
   6   6   6          6.36          7.01         0.99 o
   7   6   6          6.04          6.40         1.07 o
   8   6   6         15.31         17.50         1.21 o
   9   6   6          1.05          1.62         1.47 o
  10   6   6         12.45         11.69         1.75 o
  11   6   6          3.62          4.41         0.51 o
   1   7   6         15.93         14.56         0.91 o
   2   7   6         75.29         77.35         1.48 o
   3   7   6         62.54         68.70         1.45 o
   4   7   6         29.18         24.76         0.83 o
   5   7   6         26.78         30.78         1.08 o
   6   7   6         15.61         19.70         1.73 o
   7   7   6         38.92         41.39         1.72 o
   8   7   6         46.71         48.05         3.67 o
   9   7   6         16.08         13.58         1.25 o
  10   7   6          6.80          9.29         0.74 o
  11   7   6          6.61          6.66         0.47 o
   0   8   6        437.41        451.23         5.23 o
   1   8   6         19.26         14.83         0.89 o
   2   8   6         79.77         69.62         1.58 o
   3   8   6          4.61          2.26         0.52 o
   4   8   6         38.06         40.55         1.39 o
   5   8   6          2.32          3.38         0.49 o
   6   8   6         42.05         43.54         1.71 o
   7   8   6         19.38         20.53         1.19 o
   8   8   6          0.15         -0.04         0.69 o
   9   8   6          6.36          5.20         0.65 o
  10   8   6          6.83          7.10         0.88 o
   1   9   6         96.35        100.00         1.85 o
   2   9   6         55.52         59.85         1.56 o
   3   9   6          0.09         -0.17         0.46 o
   4   9   6         10.99          8.10         0.77 o
   5   9   6          0.14          0.50         0.39 o
   6   9   6         68.42         66.50         1.89 o
   7   9   6          0.23         -0.40         0.45 o
   8   9   6          0.54          1.21         0.52 o
   9   9   6          7.87          9.78         0.71 o
   0  10   6         19.07         21.31         1.58 o
   1  10   6         44.30         44.41         1.33 o
   2  10   6         63.71         64.17         1.53 o
   3  10   6          8.90         12.03         0.94 o
   4  10   6         23.73         24.01         0.97 o
   5  10   6         13.04         14.33         1.07 o
   6  10   6          0.38         -0.31         0.39 o
   7  10   6          8.13          7.88         0.65 o
   8  10   6          0.52          0.65         0.29 o
   1  11   6          0.00         -0.10         0.40 o
   2  11   6          3.12          4.15         0.61 o
   3  11   6         10.08         11.76         0.59 o
   4  11   6         12.95          9.90         1.07 o
   5  11   6          0.73          1.07         0.65 o
   6  11   6          0.06          0.25         0.31 o
   0  12   6          4.60          5.80         0.52 o
   1  12   6          9.73          8.64         0.46 o
   2  12   6          0.08          0.00         0.20 o
   3  12   6          2.27          2.09         0.29 o
   4  12   6          2.42          1.26         0.34 o
   1   1   7          0.51          1.06         0.90 o
   2   1   7        133.08        130.98         2.79 o
   3   1   7        516.23        595.68         7.89 o
   4   1   7        128.29        125.30         3.79 o
   5   1   7         34.54         27.80         2.76 o
   6   1   7         96.78        105.16         5.38 o
   7   1   7          5.97          5.04         0.61 o
   8   1   7         14.53         16.22         1.01 o
   9   1   7        208.10        227.44         2.89 o
  10   1   7         11.25         11.18         0.76 o
  11   1   7          0.77         -0.13         0.51 o
  12   1   7         14.40         19.15         0.94 o
  13   1   7         49.34         48.98         1.89 o
   0   2   7        441.94        418.26         7.37 o
   1   2   7        300.43        262.76         4.11 o
   2   2   7        509.69        522.55         7.91 o
   3   2   7       1722.88       1766.68        14.57 o
   4   2   7        116.15        104.87         3.78 o
   5   2   7          1.79          1.59         2.08 o
   6   2   7         85.41         68.53         4.49 o
   7   2   7         41.44         37.69         1.38 o
   8   2   7        379.47        360.56         3.92 o
   9   2   7          8.02          7.69         0.78 o
  10   2   7         43.91         48.65         1.52 o
  11   2   7          0.96          0.75         0.99 o
  12   2   7          0.59          0.61         0.44 o
   1   3   7        327.34        378.91         6.68 o
   2   3   7       2424.14       2440.18        17.85 o
   3   3   7        222.17        229.53         5.79 o
   4   3   7         53.65         43.76         2.77 o
   5   3   7         26.86         25.68         3.21 o
   6   3   7        435.63        406.06         4.08 o
   7   3   7         31.82         28.41         1.49 o
   8   3   7        800.91        819.12         7.06 o
   9   3   7          8.17          9.35         0.80 o
  10   3   7        112.01        110.38         2.79 o
  11   3   7          3.07          3.67         0.69 o
  12   3   7         11.60         13.63         0.99 o
   0   4   7       2649.50       2668.40        71.05 o
   1   4   7        283.35        301.47         6.42 o
   2   4   7        913.46        908.56        11.71 o
   3   4   7        194.07        192.64         5.72 o
   4   4   7         42.18         47.72         3.03 o
   5   4   7         99.26         99.37         2.37 o
   6   4   7         11.15          6.52         0.55 o
   7   4   7         89.31         92.76         3.77 o
   8   4   7        171.45        174.37         4.20 o
   9   4   7          3.53          3.11         0.73 o
  10   4   7        142.96        150.33         3.70 o
  11   4   7          3.28          3.59         0.54 o
  12   4   7          0.51         -0.52         1.58 o
   1   5   7        586.32        610.32        13.66 o
   2   5   7        163.27        177.85         5.64 o
   3   5   7        208.23        214.92         6.45 o
   4   5   7         13.32         14.19         1.37 o
   5   5   7          1.68          0.91         0.76 o
   6   5   7         80.18         79.69         1.56 o
   7   5   7          4.05          2.17         0.88 o
   8   5   7          0.05          0.29         0.87 o
   9   5   7         31.25         37.52         2.01 o
  10   5   7         13.57         14.38         1.25 o
  11   5   7          0.17         -0.39         0.39 o
  12   5   7         30.33         28.95         1.07 o
   0   6   7         16.15         13.20         1.04 o
   1   6   7        237.70        215.30         2.32 o
   2   6   7         76.79         74.11         1.47 o
   3   6   7          3.43          2.87         0.43 o
   4   6   7         28.59         26.65         0.84 o
   5   6   7          1.21          2.24         1.09 o
   6   6   7          8.21         12.07         1.03 o
   7   6   7         10.83          7.66         1.16 o
   8   6   7         21.96         20.99         2.74 o
   9   6   7          4.17          4.02         0.89 o
  10   6   7          1.15          0.12         0.64 o
  11   6   7          2.94          3.58         0.46 o
   1   7   7          9.27          9.24         0.60 o
   2   7   7        418.13        429.70         3.79 o
   3   7   7         35.62         37.08         1.27 o
   4   7   7         29.93         28.48         0.97 o
   5   7   7         18.55         14.59         1.03 o
   6   7   7          3.04          3.17         0.84 o
   7   7   7         87.45         88.28         2.92 o
   8   7   7         35.45         39.46         1.97 o
   9   7   7          0.44          1.70         1.29 o
  10   7   7          0.52          0.32         0.40 o
   0   8   7          9.47          9.70         0.94 o
   1   8   7         40.52         41.83         1.31 o
   2   8   7        109.26        114.95         2.11 o
   3   8   7         68.73         66.42         1.80 o
   4   8   7        151.19        164.74         3.10 o
   5   8   7          5.71          3.85         0.57 o
   6   8   7          4.88          3.36         0.67 o
   7   8   7          4.05          3.17         0.62 o
   8   8   7          4.52          6.36         0.87 o
   9   8   7         10.18         11.21         0.92 o
  10   8   7          0.56          1.24         0.35 o
   1   9   7          9.97         12.84         1.06 o
   2   9   7         45.56         43.65         1.48 o
   3   9   7          2.29          3.95         0.70 o
   4   9   7         19.53         21.90         0.92 o
   5   9   7          0.61          1.06         0.47 o
   6   9   7          0.09          0.06         0.47 o
   7   9   7          1.92          0.64         0.51 o
   8   9   7          0.55          0.59         0.75 o
   9   9   7          5.92          4.10         0.47 o
   0  10   7         24.98         21.63         1.49 o
   1  10   7          2.08          2.29         0.52 o
   2  10   7          3.70          2.79         0.65 o
   3  10   7          1.58          0.79         0.51 o
   4  10   7          6.64          7.88         0.60 o
   5  10   7          8.50         10.08         0.99 o
   6  10   7         10.80          9.54         0.69 o
   7  10   7          0.40          0.05         0.33 o
   1  11   7          0.00          0.11         0.36 o
   2  11   7          0.20          0.47         0.46 o
   3  11   7          1.99          2.59         0.39 o
   4  11   7          4.55          1.25         0.35 o
   5  11   7          1.21          0.64         0.46 o
   6  11   7          0.14          0.95         0.48 o
   0  12   7          0.31          0.74         0.28 o
   1  12   7          1.49          0.80         0.24 o
   2  12   7          1.84          0.74         0.24 o
   3  12   7          5.78          5.65         0.69 o
   0   0   8       1098.36       1001.81        17.52 o
   1   0   8        277.38        365.20         7.31 o
   2   0   8        972.26       1033.76        12.13 o
   3   0   8          7.73          8.38         2.36 o
   4   0   8         64.71         89.53         6.43 o
   5   0   8         15.75         16.86         3.12 o
   6   0   8        134.60        144.79         9.21 o
   7   0   8        310.00        275.05         4.36 o
   8   0   8        631.96        621.89         7.03 o
   9   0   8         83.26         90.17         2.93 o
  10   0   8         49.37         45.91         2.08 o
  11   0   8         38.39         40.03         1.77 o
  12   0   8         49.16         47.69         1.55 o
   1   1   8        163.28        142.10         3.30 o
   2   1   8       2068.48       2183.27        13.23 o
   3   1   8       1353.94       1428.90        13.03 o
   4   1   8       1250.66       1314.65        17.14 o
   5   1   8         38.47         44.74         3.52 o
   6   1   8        283.13        280.09         9.14 o
   7   1   8         16.14         15.66         0.93 o
   8   1   8         15.81         11.16         0.91 o
   9   1   8         16.00         13.69         0.95 o
  10   1   8          0.00          0.18         0.51 o
  11   1   8          5.51          4.62         0.57 o
  12   1   8          3.26          4.89         0.55 o
   0   2   8       1177.86       1105.85        14.74 o
   1   2   8        122.50        143.00         4.18 o
   2   2   8         72.00         75.90         3.22 o
   3   2   8        248.10        229.06         5.71 o
   4   2   8          9.86          8.37         1.48 o
   5   2   8          3.81          9.93         1.97 o
   6   2   8         75.13         71.14         1.99 o
   7   2   8         61.00         65.38         1.74 o
   8   2   8          0.67         -0.77         0.77 o
   9   2   8        155.63        154.94         2.66 o
  10   2   8          3.47          5.27         0.66 o
  11   2   8         16.57         15.11         0.80 o
  12   2   8         20.53         21.39         1.11 o
   1   3   8        872.02        778.75        10.12 o
   2   3   8         77.16         80.89         3.52 o
   3   3   8         61.77         86.61         3.77 o
   4   3   8         59.16         64.15         3.44 o
   5   3   8        146.84        157.03         5.51 o
   6   3   8          3.29          5.41         0.65 o
   7   3   8         46.20         53.00         2.24 o
   8   3   8        630.82        628.95         7.74 o
   9   3   8        194.04        197.31         3.48 o
  10   3   8         43.58         42.91         1.57 o
  11   3   8          1.85          1.16         0.63 o
  12   3   8          6.23          5.31         1.04 o
   0   4   8         36.86         36.50         4.88 o
   1   4   8          2.66          3.67         0.98 o
   2   4   8        444.41        389.17         8.00 o
   3   4   8        181.03        158.94         5.41 o
   4   4   8        474.22        487.56         9.82 o
   5   4   8        133.28        131.30         2.76 o
   6   4   8          0.63         -0.51         0.74 o
   7   4   8         16.12         19.68         1.15 o
   8   4   8          0.56         -0.21         1.14 o
   9   4   8         20.42         22.00         1.25 o
  10   4   8         51.72         54.11         2.18 o
  11   4   8          1.18          1.70         0.64 o
  12   4   8          3.53          2.50         1.01 o
   1   5   8         67.67         67.31         4.86 o
   2   5   8          0.47          2.23         1.08 o
   3   5   8          0.01         -0.28         0.73 o
   4   5   8          2.71          1.92         0.45 o
   5   5   8          2.60          2.17         0.58 o
   6   5   8          0.22          0.16         0.45 o
   7   5   8        128.48        116.37         2.71 o
   8   5   8          8.33          6.72         1.07 o
   9   5   8         28.54         21.23         1.53 o
  10   5   8         17.00         18.58         1.32 o
  11   5   8          0.60          0.10         0.34 o
   0   6   8         23.58         21.14         1.65 o
   1   6   8        297.57        286.21         3.32 o
   2   6   8        122.56        136.43         2.31 o
   3   6   8        233.27        227.87         2.89 o
   4   6   8          9.45         10.55         1.04 o
   5   6   8          1.82          0.61         1.33 o
   6   6   8          0.21          0.47         0.47 o
   7   6   8         41.64         36.29         1.56 o
   8   6   8          3.79          4.17         0.94 o
   9   6   8          1.53          2.10         1.48 o
  10   6   8          0.18          0.50         0.55 o
  11   6   8          0.11          0.29         0.28 o
   1   7   8          0.10          0.26         0.59 o
   2   7   8        115.10        106.26         2.16 o
   3   7   8         19.34         18.89         1.30 o
   4   7   8         38.81         44.53         1.43 o
   5   7   8          0.04          0.49         0.44 o
   6   7   8         40.84         42.41         1.39 o
   7   7   8          2.85          3.22         0.90 o
   8   7   8          2.43          1.91         0.74 o
   9   7   8         15.49         19.71         2.13 o
  10   7   8          0.06         -0.04         0.35 o
   0   8   8        610.18        613.32         8.44 o
   1   8   8         68.90         72.57         1.97 o
   2   8   8        173.81        178.05         3.41 o
   3   8   8         23.50         16.10         1.12 o
   4   8   8         54.74         52.26         1.55 o
   5   8   8         27.63         33.30         1.39 o
   6   8   8         16.99         17.12         1.05 o
   7   8   8          0.45          0.32         0.51 o
   8   8   8          3.92          3.33         0.68 o
   9   8   8          0.07         -0.21         0.44 o
   1   9   8          5.47          5.42         0.67 o
   2   9   8          0.84          0.71         0.47 o
   3   9   8          3.29          3.14         0.64 o
   4   9   8        104.17        108.50         2.06 o
   5   9   8          0.53          1.37         0.64 o
   6   9   8         23.44         22.76         1.98 o
   7   9   8         10.15         11.83         0.93 o
   8   9   8          5.45          7.40         0.69 o
   0  10   8          1.74          1.92         0.80 o
   1  10   8          0.03         -0.37         0.45 o
   2  10   8         12.87         12.13         0.94 o
   3  10   8          2.42          2.08         0.48 o
   4  10   8         11.35         10.50         0.78 o
   5  10   8          0.02          0.20         0.52 o
   6  10   8          0.06          0.22         0.33 o
   7  10   8          0.28          0.25         0.31 o
   1  11   8          0.12         -0.06         0.32 o
   2  11   8          2.18          2.07         0.41 o
   3  11   8          0.53          0.70         0.76 o
   4  11   8          4.65          1.65         0.39 o
   5  11   8          3.38          3.15         0.48 o
   0  12   8          0.24          0.40         0.32 o
   1  12   8          6.63          7.10         0.42 o
   2  12   8          3.01          1.20         0.42 o
   1   1   9        305.84        299.90         6.98 o
   2   1   9        331.13        354.97         6.74 o
   3   1   9        394.06        427.40         7.53 o
   4   1   9         38.80         37.51         3.20 o
   5   1   9        166.01        165.08         6.94 o
   6   1   9        383.14        355.80         4.58 o
   7   1   9        675.20        675.62         7.48 o
   8   1   9          0.95          0.85         0.53 o
   9   1   9        294.41        299.27         4.26 o
  10   1   9          0.18         -0.46         0.46 o
  11   1   9          1.99          1.04         0.49 o
  12   1   9         31.38         32.86         1.61 o
   0   2   9        349.11        369.54         8.01 o
   1   2   9        391.05        348.83         6.87 o
   2   2   9         44.70         53.39         2.87 o
   3   2   9         13.14         12.84         1.67 o
   4   2   9        225.12        273.93         8.83 o
   5   2   9         32.46         34.98         1.87 o
   6   2   9        137.41        143.95         2.59 o
   7   2   9        495.69        503.63         4.99 o
   8   2   9         78.41         84.25         2.85 o
   9   2   9         72.13         77.50         2.21 o
  10   2   9         62.84         72.57         2.01 o
  11   2   9         30.09         30.03         1.17 o
  12   2   9          0.19         -0.01         0.40 o
   1   3   9         30.39         32.61         2.30 o
   2   3   9         31.31         29.78         2.31 o
   3   3   9        124.47        139.15         5.00 o
   4   3   9         99.83        107.54         4.62 o
   5   3   9        390.86        381.14         4.08 o
   6   3   9         11.20         11.63         0.84 o
   7   3   9        133.61        138.90         3.76 o
   8   3   9         89.44         77.00         2.78 o
   9   3   9          4.16          2.32         0.63 o
  10   3   9         60.06         58.89         1.77 o
  11   3   9          3.97          2.13         0.59 o
  12   3   9          1.68          2.05         1.13 o
   0   4   9        134.83        132.06         9.09 o
   1   4   9         56.28         50.90         2.95 o
   2   4   9        399.18        399.52        13.19 o
   3   4   9        550.18        574.07        10.62 o
   4   4   9         31.77         25.76         1.26 o
   5   4   9          0.81         -0.58         0.58 o
   6   4   9         63.91         74.84         1.74 o
   7   4   9         52.32         48.23         1.51 o
   8   4   9          5.28          2.66         1.07 o
   9   4   9          5.40          3.69         0.69 o
  10   4   9         47.22         44.48         1.88 o
  11   4   9          0.65          0.93         0.50 o
  12   4   9          2.18          3.25         0.63 o
   1   5   9         35.11         39.51         2.40 o
   2   5   9         60.88         65.21         1.51 o
   3   5   9        276.67        250.11         2.92 o
   4   5   9         20.30         17.78         1.12 o
   5   5   9          6.00          7.11         0.68 o
   6   5   9         42.98         34.09         1.30 o
   7   5   9         73.43         75.99         2.11 o
   8   5   9         32.20         31.81         1.82 o
   9   5   9          3.45          4.39         0.86 o
  10   5   9         12.26         10.47         1.01 o
  11   5   9         14.30         16.38         0.94 o
   0   6   9         25.27         32.82         2.90 o
   1   6   9         43.37         45.70         1.40 o
   2   6   9          0.54          0.31         0.42 o
   3   6   9         11.14         10.31         0.77 o
   4   6   9          0.06         -0.05         0.50 o
   5   6   9          3.06          1.18         0.56 o
   6   6   9          0.03          0.00         0.46 o
   7   6   9          6.89          6.55         0.81 o
   8   6   9          6.86          5.06         0.89 o
   9   6   9         12.20         11.80         1.44 o
  10   6   9          1.49          1.06         0.68 o
  11   6   9          0.02          0.05         0.47 o
   1   7   9        270.29        277.40         3.50 o
   2   7   9        124.43        146.77         2.58 o
   3   7   9         76.09         78.21         2.25 o
   4   7   9         12.87          6.07         0.66 o
   5   7   9          5.41          5.82         0.77 o
   6   7   9         11.40         11.87         0.82 o
   7   7   9          1.17          1.86         0.56 o
   8   7   9          0.99          2.62         0.73 o
   9   7   9          2.19          2.41         0.69 o
  10   7   9          1.25          1.76         0.36 o
   0   8   9         18.09         20.31         1.64 o
   1   8   9        121.25        122.95         2.54 o
   2   8   9         44.42         43.85         1.77 o
   3   8   9          7.14          5.30         0.76 o
   4   8   9         12.36         14.49         1.04 o
   5   8   9         20.55         17.12         1.31 o
   6   8   9          3.67          2.27         0.46 o
   7   8   9         10.96          8.23         0.71 o
   8   8   9          0.06          0.25         0.47 o
   9   8   9          2.69          2.31         0.42 o
   1   9   9          1.60          1.26         0.54 o
   2   9   9          0.94         -0.16         0.56 o
   3   9   9         20.98         18.29         0.97 o
   4   9   9          1.79          3.02         0.97 o
   5   9   9          1.49          0.61         0.68 o
   6   9   9          1.15          0.03         0.52 o
   7   9   9         17.36         16.76         1.00 o
   8   9   9          0.00         -0.32         0.33 o
   0  10   9          1.57          0.13         0.58 o
   1  10   9          4.99          4.28         0.57 o
   2  10   9          9.62         11.81         0.77 o
   3  10   9         17.22         20.62         1.07 o
   4  10   9          1.21          1.44         0.55 o
   5  10   9          1.26          1.39         0.37 o
   6  10   9          0.02          0.37         0.27 o
   1  11   9          1.05          0.79         0.47 o
   2  11   9          9.39         10.90         1.01 o
   3  11   9          7.24          7.16         0.66 o
   4  11   9          1.00          1.40         0.74 o
   0   0  10        388.52        431.73        13.42 o
   1   0  10        956.79        896.34        18.29 o
   2   0  10         69.18         58.80         5.27 o
   3   0  10         60.83         55.22         5.50 o
   4   0  10        234.14        245.78        11.75 o
   5   0  10        203.36        200.14         3.75 o
   6   0  10         42.02         42.57         1.82 o
   7   0  10        248.30        257.10         6.03 o
   8   0  10        285.04        295.21         7.65 o
   9   0  10          0.08          0.43         1.16 o
  10   0  10         61.22         68.78         3.40 o
  11   0  10         60.79         72.44         3.04 o
  12   0  10          0.08          1.22         0.53 o
   1   1  10         58.88         76.60         2.83 o
   2   1  10         16.53         18.64         1.88 o
   3   1  10        908.07        896.32        14.88 o
   4   1  10         21.69         15.26         2.44 o
   5   1  10        179.36        183.30         2.90 o
   6   1  10          2.16          2.34         0.58 o
   7   1  10         28.86         30.66         1.61 o
   8   1  10        221.76        227.04         4.68 o
   9   1  10          0.21         -0.56         0.56 o
  10   1  10         26.67         23.55         1.18 o
  11   1  10          3.06          3.08         1.15 o
  12   1  10         27.97         31.87         1.60 o
   0   2  10        110.13        102.99         5.78 o
   1   2  10          1.88          1.34         1.13 o
   2   2  10        303.72        301.11         7.06 o
   3   2  10         29.60         27.69         2.33 o
   4   2  10         15.33         22.33         1.05 o
   5   2  10         52.70         53.60         1.64 o
   6   2  10         22.80         19.02         0.95 o
   7   2  10          6.77          9.02         1.19 o
   8   2  10         51.36         47.64         1.71 o
   9   2  10        119.61        125.18         2.71 o
  10   2  10          0.16          0.11         0.49 o
  11   2  10         52.25         48.70         1.94 o
  12   2  10         27.18         28.14         1.48 o
   1   3  10        128.25        121.26         4.51 o
   2   3  10        310.21        291.70         7.27 o
   3   3  10         70.97         72.36         3.82 o
   4   3  10        455.39        454.60         6.51 o
   5   3  10          0.36          0.15         0.58 o
   6   3  10         61.57         67.51         1.86 o
   7   3  10         60.09         52.61         1.80 o
   8   3  10          0.12          0.16         0.54 o
   9   3  10         75.66         77.66         2.13 o
  10   3  10          0.02         -0.30         0.69 o
  11   3  10         21.56         19.55         1.18 o
   0   4  10         56.39         48.44         6.09 o
   1   4  10          6.24          2.75         2.25 o
   2   4  10          6.08          4.03         0.82 o
   3   4  10         39.73         35.23         3.51 o
   4   4  10        134.76        118.13         3.13 o
   5   4  10         14.08         13.90         0.94 o
   6   4  10          1.32          3.61         1.32 o
   7   4  10          0.19          2.55         0.55 o
   8   4  10         65.52         61.02         1.92 o
   9   4  10          8.83          6.06         0.74 o
  10   4  10          2.30          1.38         0.45 o
  11   4  10          3.12          3.56         1.07 o
   1   5  10         49.16         45.80         1.38 o
   2   5  10        296.11        276.46         3.29 o
   3   5  10        193.96        162.23         2.76 o
   4   5  10         81.74         87.41         2.06 o
   5   5  10        114.73        104.29         2.12 o
   6   5  10         21.62         18.91         1.00 o
   7   5  10        147.34        142.71         2.49 o
   8   5  10         39.39         36.64         1.46 o
   9   5  10         53.37         52.94         1.59 o
  10   5  10          3.42          5.07         1.30 o
  11   5  10          0.05          0.47         0.57 o
   0   6  10        700.07        660.71         7.46 o
   1   6  10        691.32        686.74         5.38 o
   2   6  10         52.39         58.48         1.63 o
   3   6  10        812.64        797.73         5.81 o
   4   6  10          4.15          3.20         1.30 o
   5   6  10         37.10         32.65         1.47 o
   6   6  10         17.60         13.58         0.88 o
   7   6  10          3.04          1.58         0.49 o
   8   6  10          0.03          0.56         0.61 o
   9   6  10          0.24          0.43         0.95 o
  10   6  10          4.05          2.43         0.49 o
   1   7  10         17.88         19.06         1.11 o
   2   7  10          1.11         -0.11         0.55 o
   3   7  10         35.68         33.88         1.57 o
   4   7  10          6.43          4.28         0.93 o
   5   7  10         96.14        104.00         3.06 o
   6   7  10          7.88          6.93         0.66 o
   7   7  10          9.08         10.31         0.94 o
   8   7  10          6.73          5.19         0.74 o
   9   7  10         10.33          8.71         0.91 o
   0   8  10         15.37         21.35         1.67 o
   1   8  10         14.92         13.03         0.97 o
   2   8  10          0.62         -0.22         0.60 o
   3   8  10          4.43          5.45         0.82 o
   4   8  10          0.06          0.29         0.75 o
   5   8  10          7.15          6.93         0.80 o
   6   8  10         13.31         10.87         0.79 o
   7   8  10          3.49          4.20         0.68 o
   8   8  10          0.00         -0.39         0.39 o
   9   8  10         10.86         14.33         1.02 o
   1   9  10          7.30          7.52         0.73 o
   2   9  10         20.27         20.40         1.14 o
   3   9  10          4.86          4.94         0.92 o
   4   9  10         16.14         14.45         1.13 o
   5   9  10          0.00         -0.47         0.52 o
   6   9  10          0.23          0.20         0.48 o
   7   9  10          0.01          0.52         0.33 o
   0  10  10          4.96          2.42         0.94 o
   1  10  10          0.09          0.28         0.42 o
   2  10  10          4.50          6.97         1.29 o
   3  10  10          0.04          1.04         0.61 o
   4  10  10         11.10         10.60         0.58 o
   5  10  10          0.24          1.08         0.48 o
   6  10  10          0.21          0.00         0.29 o
   1  11  10          0.63          0.11         0.32 o
   2  11  10          2.28          1.68         0.40 o
   3  11  10          2.49          2.24         0.30 o
   4  11  10          2.68          1.49         0.49 o
   1   1  11        148.77        168.22         5.28 o
   2   1  11         23.33         22.47         2.15 o
   3   1  11        371.44        413.21        14.59 o
   4   1  11         19.92         19.58         1.01 o
   5   1  11         87.71         96.29         2.21 o
   6   1  11        707.79        732.74         6.20 o
   7   1  11        277.58        280.33         5.14 o
   8   1  11         17.70         20.55         1.53 o
   9   1  11        164.13        172.49         3.99 o
  10   1  11         15.24         16.00         1.26 o
  11   1  11          8.91         10.05         0.90 o
   0   2  11         27.63         24.03         4.10 o
   1   2  11          4.96          4.24         1.18 o
   2   2  11        195.23        208.29         6.21 o
   3   2  11          0.14         -0.35         0.43 o
   4   2  11         10.17         10.34         0.84 o
   5   2  11        196.75        219.57         3.37 o
   6   2  11         83.35         90.24         1.93 o
   7   2  11         34.37         41.75         2.06 o
   8   2  11          0.27         -0.03         0.64 o
   9   2  11         39.27         39.43         1.96 o
  10   2  11         63.93         67.90         2.24 o
  11   2  11         17.38         15.46         0.98 o
   1   3  11          6.16         11.62         4.71 o
   2   3  11        339.86        332.49         4.32 o
   3   3  11         33.92         38.04         1.55 o
   4   3  11         14.96          9.60         1.01 o
   5   3  11          9.07         12.90         1.12 o
   6   3  11        115.96        116.89         3.31 o
   7   3  11         13.56         18.70         1.45 o
   8   3  11          2.11          0.85         0.60 o
   9   3  11          2.31          0.56         0.41 o
  10   3  11          7.16          6.32         0.62 o
  11   3  11          0.53          0.93         0.67 o
   0   4  11        142.63        138.76         3.17 o
   1   4  11         74.85         83.41         1.79 o
   2   4  11         31.84         33.17         1.34 o
   3   4  11         30.38         40.06         1.65 o
   4   4  11          9.77          5.55         0.78 o
   5   4  11         10.73         11.96         1.30 o
   6   4  11          7.75         13.66         0.89 o
   7   4  11          0.11          0.81         0.48 o
   8   4  11         10.49          9.95         0.80 o
   9   4  11          4.24          4.53         0.63 o
  10   4  11          3.10          2.65         0.44 o
  11   4  11          0.58          1.45         0.70 o
   1   5  11         34.76         32.74         1.39 o
   2   5  11        425.70        424.72         5.49 o
   3   5  11         13.64          6.42         1.03 o
   4   5  11         14.12         11.61         1.29 o
   5   5  11          2.76          3.76         0.60 o
   6   5  11          0.39          0.49         0.49 o
   7   5  11          0.00         -0.29         0.47 o
   8   5  11         48.90         49.38         1.60 o
   9   5  11          0.46          1.60         0.47 o
  10   5  11         12.68         11.35         3.23 o
   0   6  11        206.14        203.24         4.96 o
   1   6  11        315.77        336.53         4.40 o
   2   6  11         36.42         38.66         1.61 o
   3   6  11          0.56          0.49         0.58 o
   4   6  11         31.76         32.18         1.90 o
   5   6  11          6.86          5.80         0.78 o
   6   6  11         43.50         45.74         1.42 o
   7   6  11          4.14          3.40         0.52 o
   8   6  11         14.76         11.13         2.38 o
   9   6  11          2.20          1.28         0.51 o
  10   6  11          1.49          1.60         0.54 o
   1   7  11          4.14          3.33         0.66 o
   2   7  11          0.24          0.34         0.96 o
   3   7  11          5.93          2.39         0.88 o
   4   7  11         69.49         60.40         2.43 o
   5   7  11          5.28          3.62         0.83 o
   6   7  11          0.13          0.63         0.48 o
   7   7  11          0.29          0.34         0.40 o
   8   7  11          9.58         10.48         0.84 o
   9   7  11          4.73          2.58         0.40 o
   0   8  11          2.98          0.82         0.85 o
   1   8  11         41.35         34.56         1.39 o
   2   8  11         15.92         18.44         1.53 o
   3   8  11          7.05          7.07         1.02 o
   4   8  11          0.00          0.10         0.64 o
   5   8  11         19.09         17.69         1.02 o
   6   8  11          0.01          0.54         0.41 o
   7   8  11          1.84          1.32         0.52 o
   8   8  11          1.57          0.58         0.41 o
   1   9  11          0.15         -0.04         0.51 o
   2   9  11          5.10          3.70         0.85 o
   3   9  11          0.67          0.66         1.23 o
   4   9  11          1.52          1.78         0.41 o
   5   9  11          0.78          0.35         0.33 o
   6   9  11          0.24          0.41         0.41 o
   0  10  11          0.52          0.60         0.49 o
   1  10  11         17.92         18.35         0.94 o
   2  10  11         21.66         26.46         1.06 o
   3  10  11         14.48         15.35         0.79 o
   4  10  11          2.72          3.53         0.43 o
   5  10  11          0.14          0.28         0.33 o
   1  11  11          0.01         -0.26         0.26 o
   2  11  11          4.84          3.48         0.35 o
   0   0  12        143.27        167.54         9.49 o
   1   0  12          1.40          8.32         2.70 o
   2   0  12        149.58        141.10         4.19 o
   3   0  12          2.17          1.43         0.83 o
   4   0  12        226.21        238.38         4.31 o
   5   0  12          0.28         -0.32         0.59 o
   6   0  12         54.55         35.49         3.32 o
   7   0  12         15.34         14.69         1.33 o
   8   0  12          6.59          6.21         1.53 o
   9   0  12          0.14          0.27         1.15 o
  10   0  12        368.42        398.03         7.32 o
  11   0  12          2.42          3.95         0.89 o
   1   1  12         18.40         15.75         1.95 o
   2   1  12        110.51        105.57         2.20 o
   3   1  12        159.61        152.36         2.91 o
   4   1  12        109.31        108.92         2.37 o
   5   1  12          0.27          0.55         0.49 o
   6   1  12         90.87         97.28         2.16 o
   7   1  12        304.60        319.48         4.40 o
   8   1  12          2.15          2.41         0.66 o
   9   1  12         41.83         40.51         1.98 o
  10   1  12         11.85         13.12         1.08 o
  11   1  12          0.27         -0.31         0.43 o
   0   2  12        295.35        265.74        13.01 o
   1   2  12        150.17        146.81         2.99 o
   2   2  12        154.85        165.75         2.67 o
   3   2  12          4.20          4.90         0.72 o
   4   2  12          1.83          0.96         0.59 o
   5   2  12         16.53         13.20         1.03 o
   6   2  12         70.01         77.19         2.21 o
   7   2  12          1.69          1.72         0.80 o
   8   2  12         39.25         41.82         1.96 o
   9   2  12         13.58         14.34         0.97 o
  10   2  12          9.46          8.99         0.94 o
  11   2  12          1.81          4.17         0.53 o
   1   3  12        116.17        117.61         1.84 o
   2   3  12         16.21         18.98         1.25 o
   3   3  12         37.62         40.00         1.77 o
   4   3  12         30.35         33.28         1.38 o
   5   3  12          1.68          2.46         0.78 o
   6   3  12        149.32        134.71         2.87 o
   7   3  12         18.78         17.66         1.43 o
   8   3  12          6.05          5.76         0.74 o
   9   3  12         10.39          7.49         0.75 o
  10   3  12          3.71          3.91         0.69 o
  11   3  12         37.45         43.20         1.87 o
   0   4  12         74.23         80.66         2.53 o
   1   4  12        302.02        297.28         3.83 o
   2   4  12        118.95        105.84         2.31 o
   3   4  12        257.11        262.89         5.21 o
   4   4  12          5.26          5.38         1.12 o
   5   4  12         27.63         23.79         1.33 o
   6   4  12          6.02          6.75         0.91 o
   7   4  12         51.52         49.97         1.76 o
   8   4  12         11.86         12.18         0.89 o
   9   4  12         15.15         13.98         1.11 o
  10   4  12          0.88          0.83         0.41 o
   1   5  12        119.46        123.19         2.29 o
   2   5  12         25.57         27.73         2.23 o
   3   5  12         47.03         49.52         2.33 o
   4   5  12        265.73        248.20         4.92 o
   5   5  12          0.31         -0.09         0.62 o
   6   5  12         69.86         67.10         2.06 o
   7   5  12          2.02          2.36         0.49 o
   8   5  12          6.82          6.53         0.69 o
   9   5  12          0.24          0.20         0.98 o
  10   5  12          0.03          0.13         0.55 o
   0   6  12        605.10        618.80         7.65 o
   1   6  12         74.31         80.64         2.01 o
   2   6  12         70.25         76.80         1.94 o
   3   6  12          9.19          4.88         0.77 o
   4   6  12         25.81         23.82         1.28 o
   5   6  12         69.89         59.53         1.88 o
   6   6  12         47.47         42.85         1.82 o
   7   6  12          0.80          0.39         0.37 o
   8   6  12          1.48          2.57         0.44 o
   9   6  12         13.17         16.28         1.25 o
   1   7  12          1.60          0.89         0.53 o
   2   7  12         36.86         36.53         1.37 o
   3   7  12          1.59          1.84         0.58 o
   4   7  12         13.62         11.75         1.07 o
   5   7  12          7.01          6.35         0.71 o
   6   7  12          0.92          0.28         0.45 o
   7   7  12         13.79         10.24         0.66 o
   8   7  12         13.79          7.31         0.59 o
   0   8  12         15.82         18.05         1.42 o
   1   8  12         27.54         26.32         1.18 o
   2   8  12         18.06         15.75         1.51 o
   3   8  12          7.74          6.54         0.77 o
   4   8  12         10.31          9.19         0.81 o
   5   8  12          1.08          0.91         0.43 o
   6   8  12          0.18          0.28         0.33 o
   7   8  12          0.91          0.99         0.35 o
   1   9  12          0.09          0.24         0.42 o
   2   9  12          8.95         12.03         0.87 o
   3   9  12          1.98          2.35         0.51 o
   4   9  12          0.11          0.37         0.40 o
   5   9  12          2.15          1.61         0.40 o
   6   9  12          0.01          0.28         0.45 o
   0  10  12          2.45          2.56         0.54 o
   1  10  12          4.01          3.18         0.48 o
   2  10  12          0.13         -0.02         0.32 o
   3  10  12          0.50          0.53         0.24 o
   4  10  12          9.53          9.24         0.66 o
   1   1  13        113.82        112.12         2.31 o
   2   1  13          5.90          6.33         0.72 o
   3   1  13        129.66        127.89         2.59 o
   4   1  13         33.74         32.13         1.38 o
   5   1  13        130.08        126.64         2.51 o
   6   1  13        121.75        119.79         2.42 o
   7   1  13        145.33        157.21         3.09 o
   8   1  13         11.34         15.01         1.35 o
   9   1  13         18.62         20.39         1.39 o
  10   1  13         10.70         11.42         0.96 o
  11   1  13         34.22         30.02         1.06 o
   0   2  13         66.12         56.92         2.06 o
   1   2  13         46.50         52.34         1.26 o
   2   2  13         62.83         66.23         2.07 o
   3   2  13          3.88          3.74         0.67 o
   4   2  13        176.65        182.98         4.29 o
   5   2  13         51.65         49.01         1.84 o
   6   2  13          9.53          8.92         0.92 o
   7   2  13          2.28          1.61         0.66 o
   8   2  13         10.44         10.55         1.10 o
   9   2  13         29.58         32.59         1.29 o
  10   2  13         46.47         42.14         1.57 o
  11   2  13          1.80          3.09         0.63 o
   1   3  13         26.88         23.57         0.91 o
   2   3  13        140.02        128.64         3.29 o
   3   3  13         50.37         49.82         2.17 o
   4   3  13         38.53         38.33         1.61 o
   5   3  13         13.81         16.28         1.37 o
   6   3  13         17.80         13.99         1.03 o
   7   3  13          9.81          9.38         0.91 o
   8   3  13         43.26         41.45         1.49 o
   9   3  13          8.23          6.07         0.66 o
  10   3  13         15.03         20.06         1.04 o
   0   4  13       1378.30       1377.44        10.48 o
   1   4  13         11.93         11.70         0.80 o
   2   4  13         46.97         54.18         1.78 o
   3   4  13          7.73          7.98         1.27 o
   4   4  13         20.39         23.43         1.70 o
   5   4  13         63.75         75.57         2.19 o
   6   4  13         11.03         10.07         0.79 o
   7   4  13          7.00          7.28         0.78 o
   8   4  13          7.64          9.86         0.77 o
   9   4  13          7.71          7.19         1.02 o
  10   4  13          9.35          9.92         1.02 o
   1   5  13          1.52          0.56         0.55 o
   2   5  13         79.85         74.30         2.48 o
   3   5  13          3.04          2.36         0.90 o
   4   5  13         72.08         63.75         2.59 o
   5   5  13          2.01          3.41         1.03 o
   6   5  13          0.25          0.33         0.55 o
   7   5  13         40.66         42.12         1.46 o
   8   5  13          4.49          4.12         0.50 o
   9   5  13         16.24         16.76         1.85 o
   0   6  13          0.97          1.16         0.76 o
   1   6  13          1.44          0.79         0.50 o
   2   6  13          3.19          2.66         0.60 o
   3   6  13          2.61          1.39         0.59 o
   4   6  13          0.98          0.28         0.72 o
   5   6  13         37.37         34.32         1.89 o
   6   6  13         14.14         14.10         1.21 o
   7   6  13          7.25          6.82         0.62 o
   8   6  13          0.09          0.29         0.53 o
   1   7  13         31.88         33.19         1.30 o
   2   7  13         51.96         48.03         1.50 o
   3   7  13          1.43          2.42         0.62 o
   4   7  13         60.05         68.36         2.44 o
   5   7  13          1.74          1.43         0.66 o
   6   7  13         29.40         27.33         1.37 o
   7   7  13          0.32          1.28         0.40 o
   0   8  13         13.21         11.58         1.15 o
   1   8  13         10.53          9.43         0.83 o
   2   8  13          9.41          8.53         0.83 o
   3   8  13          0.60          0.05         0.38 o
   4   8  13          4.95          3.01         0.51 o
   5   8  13          1.22          0.16         0.49 o
   6   8  13          0.68          0.32         0.44 o
   1   9  13          0.68          0.72         0.54 o
   2   9  13          0.01          0.12         0.47 o
   3   9  13          7.13          7.19         0.49 o
   4   9  13          2.61          3.26         1.12 o
   5   9  13          6.93          7.24         1.32 o
   0  10  13          8.41          8.36         0.99 o
   1  10  13          6.84          6.92         0.51 o
   2  10  13          3.24          2.30         0.34 o
   3  10  13          0.02          0.38         0.40 o
   0   0  14        971.58       1017.12        12.59 o
   1   0  14          0.51          0.26         0.84 o
   2   0  14        133.14        147.65         4.67 o
   3   0  14         48.98         45.48         2.55 o
   4   0  14          7.90         10.94         1.19 o
   5   0  14         86.69         80.53         2.89 o
   6   0  14         25.26         28.38         1.77 o
   7   0  14         23.44         25.42         2.19 o
   8   0  14          3.57          5.25         1.31 o
   9   0  14         59.08         71.05         3.14 o
  10   0  14         29.21         21.78         6.02 o
   1   1  14          0.76          0.30         0.46 o
   2   1  14         28.85         26.39         1.28 o
   3   1  14          6.72          6.59         0.88 o
   4   1  14          6.34          5.71         0.73 o
   5   1  14          1.18          1.16         0.60 o
   6   1  14        354.17        363.21         4.11 o
   7   1  14          0.45          0.88         0.55 o
   8   1  14         40.95         43.66         1.97 o
   9   1  14          6.19          5.65         0.85 o
  10   1  14          0.14         -0.07         0.46 o
   0   2  14         31.17         32.23         2.16 o
   1   2  14         45.55         46.55         1.27 o
   2   2  14          4.00          5.12         0.89 o
   3   2  14         30.23         31.90         1.49 o
   4   2  14         15.44         12.58         1.06 o
   5   2  14          0.88          0.28         0.50 o
   6   2  14         17.21         17.56         1.15 o
   7   2  14         25.64         24.15         1.23 o
   8   2  14          1.99          1.88         0.73 o
   9   2  14         42.77         50.79         1.63 o
  10   2  14         14.08         14.88         0.88 o
   1   3  14         21.22         24.10         0.89 o
   2   3  14        100.07        108.97         3.13 o
   3   3  14         32.48         34.14         1.99 o
   4   3  14          1.21          2.19         0.73 o
   5   3  14         15.40         14.83         1.33 o
   6   3  14         14.00         14.86         1.04 o
   7   3  14          5.75          8.63         0.85 o
   8   3  14          9.78          8.10         0.73 o
   9   3  14          0.02          0.24         0.36 o
  10   3  14          0.44          1.45         0.47 o
   0   4  14         68.47         63.99         2.51 o
   1   4  14        516.43        551.67         4.97 o
   2   4  14        121.18        120.95         2.69 o
   3   4  14         39.34         34.84         1.97 o
   4   4  14         51.90         57.34         2.46 o
   5   4  14         87.23         80.76         2.20 o
   6   4  14         12.26         14.67         0.87 o
   7   4  14         33.67         37.09         1.41 o
   8   4  14          2.08          3.12         0.50 o
   9   4  14          1.10          0.88         0.41 o
   1   5  14         26.47         31.50         1.28 o
   2   5  14         11.39         10.91         1.00 o
   3   5  14          0.28          0.14         0.79 o
   4   5  14          9.97          9.10         1.20 o
   5   5  14          0.42          0.87         0.75 o
   6   5  14          5.77          6.90         0.60 o
   7   5  14          7.82          7.23         0.67 o
   8   5  14         19.64         16.57         0.95 o
   0   6  14         68.59         74.84         2.65 o
   1   6  14         52.56         54.80         1.62 o
   2   6  14          6.65          4.64         0.63 o
   3   6  14          3.16          5.11         1.02 o
   4   6  14          3.09          1.60         0.85 o
   5   6  14         11.45          9.59         1.12 o
   6   6  14          7.28          4.47         0.79 o
   7   6  14          6.93          8.53         0.87 o
   8   6  14          5.23          4.56         0.70 o
   1   7  14          5.00          4.34         0.60 o
   2   7  14         16.39         16.00         1.04 o
   3   7  14          3.42          2.43         0.74 o
   4   7  14          0.11          0.37         0.65 o
   5   7  14          5.78          6.03         0.83 o
   6   7  14          1.89          1.99         0.50 o
   7   7  14         12.72          9.17         0.91 o
   0   8  14          5.18          5.13         0.86 o
   1   8  14         14.44         15.69         0.95 o
   2   8  14         14.26         13.37         0.86 o
   3   8  14          2.55          1.93         0.51 o
   4   8  14          4.92          4.45         0.97 o
   5   8  14         28.81         27.31         1.20 o
   6   8  14          3.27          2.38         0.60 o
   1   9  14          1.65          1.42         0.39 o
   2   9  14          0.16          0.18         0.32 o
   3   9  14          8.39         11.13         0.83 o
   4   9  14          1.37          2.25         0.44 o
   0  10  14         36.07         34.46         1.48 o
   1  10  14          0.71          1.12         0.44 o
   1   1  15          6.98          7.71         0.75 o
   2   1  15         14.07         16.40         1.43 o
   3   1  15         11.50         11.95         1.09 o
   4   1  15         20.99         21.78         1.16 o
   5   1  15         48.42         55.37         1.67 o
   6   1  15         26.93         27.03         1.19 o
   7   1  15         20.32         21.31         1.00 o
   8   1  15          4.26          4.24         0.81 o
   9   1  15          0.42          0.19         0.41 o
  10   1  15          2.76          3.74         0.52 o
   0   2  15         88.18         89.54         2.34 o
   1   2  15        281.35        273.79         3.45 o
   2   2  15         10.18         14.47         1.34 o
   3   2  15          0.92          0.67         0.87 o
   4   2  15         34.68         34.74         1.56 o
   5   2  15         24.69         23.28         1.13 o
   6   2  15          1.13          0.59         0.57 o
   7   2  15          1.19          2.24         0.53 o
   8   2  15          1.40          1.53         0.52 o
   9   2  15          0.78          0.95         0.38 o
   1   3  15          0.33          0.56         0.43 o
   2   3  15          6.89          6.09         0.88 o
   3   3  15         59.81         61.07         2.11 o
   4   3  15         50.71         48.36         2.27 o
   5   3  15         93.79         93.76         2.06 o
   6   3  15         29.52         28.28         1.38 o
   7   3  15          8.36          8.37         0.86 o
   8   3  15          0.77          0.70         0.45 o
   9   3  15          0.13         -0.10         0.27 o
   0   4  15          6.82          7.19         1.02 o
   1   4  15         18.18         19.27         1.03 o
   2   4  15         11.24         11.98         1.32 o
   3   4  15          8.73         10.13         1.28 o
   4   4  15         42.62         40.94         2.09 o
   5   4  15         47.88         54.67         2.29 o
   6   4  15          9.52          6.98         0.64 o
   7   4  15          3.82          3.21         0.54 o
   8   4  15          0.59          0.04         0.39 o
   9   4  15          7.90          6.86         0.76 o
   1   5  15        105.97        107.68         2.33 o
   2   5  15          0.02         -0.04         0.54 o
   3   5  15          8.83         10.65         1.74 o
   4   5  15         14.92         17.81         1.47 o
   5   5  15          0.85          0.79         0.76 o
   6   5  15          0.23          0.00         0.43 o
   7   5  15          9.95         10.31         0.88 o
   8   5  15          3.60          3.74         0.49 o
   0   6  15        109.18        126.98         3.28 o
   1   6  15          0.54          0.05         0.53 o
   2   6  15          0.09         -0.15         0.50 o
   3   6  15         44.56         46.15         2.08 o
   4   6  15         56.68         58.38         2.34 o
   5   6  15          0.37         -0.09         0.60 o
   6   6  15          0.49          0.31         0.70 o
   7   6  15          0.27          0.39         0.34 o
   1   7  15          1.72          1.03         0.47 o
   2   7  15          4.49          4.10         0.62 o
   3   7  15          1.36          0.76         0.57 o
   4   7  15         10.93          9.37         0.96 o
   5   7  15          1.45          2.76         1.58 o
   6   7  15          4.92          4.88         0.66 o
   0   8  15         13.01         12.80         1.38 o
   1   8  15          1.73          1.28         0.44 o
   2   8  15          6.48          6.45         0.97 o
   3   8  15          0.28         -0.05         0.46 o
   4   8  15          5.32          5.60         0.64 o
   5   8  15          3.57          2.68         0.43 o
   1   9  15          0.03          0.64         0.27 o
   2   9  15          3.77          4.43         0.51 o
   3   9  15          2.40          3.39         0.81 o
   0   0  16        231.81        227.52         4.48 o
   1   0  16        160.45        177.12         3.32 o
   2   0  16         97.61         91.96         2.42 o
   3   0  16         47.69         47.11         2.25 o
   4   0  16         30.01         30.36         2.02 o
   5   0  16         15.30         12.72         1.35 o
   6   0  16         15.25         15.97         1.36 o
   7   0  16         98.18        101.45         3.86 o
   8   0  16         13.86         16.19         1.51 o
   9   0  16         24.85         27.14         3.31 o
   1   1  16         31.04         29.82         1.24 o
   2   1  16          0.59          0.39         0.59 o
   3   1  16          0.65          0.00         0.55 o
   4   1  16         75.27         80.95         1.96 o
   5   1  16         70.53         72.76         1.85 o
   6   1  16         13.02          9.72         0.87 o
   7   1  16          6.80          5.12         0.81 o
   8   1  16          1.10          0.33         0.41 o
   9   1  16          0.60          0.07         0.29 o
   0   2  16         37.40         37.59         1.54 o
   1   2  16        252.45        271.75         3.51 o
   2   2  16          8.66          9.70         1.24 o
   3   2  16         50.89         53.79         2.41 o
   4   2  16          9.29         10.18         1.02 o
   5   2  16          0.00          0.35         0.57 o
   6   2  16          1.83          2.02         0.56 o
   7   2  16          5.31          6.12         0.57 o
   8   2  16         21.33         26.21         1.02 o
   9   2  16          0.61         -0.08         0.33 o
   1   3  16         22.63         26.12         1.16 o
   2   3  16          4.26          3.75         0.78 o
   3   3  16          1.24          1.39         0.88 o
   4   3  16         15.52         16.83         1.44 o
   5   3  16          4.07          3.88         0.77 o
   6   3  16         41.99         41.67         1.25 o
   7   3  16         47.69         44.63         1.36 o
   8   3  16          4.61          4.14         0.65 o
   0   4  16         18.39         18.47         1.37 o
   1   4  16         45.40         49.16         1.48 o
   2   4  16         39.37         40.19         2.01 o
   3   4  16          0.06          0.06         1.00 o
   4   4  16         62.41         69.18         2.54 o
   5   4  16         55.01         53.71         1.71 o
   6   4  16         15.73         17.36         0.95 o
   7   4  16          1.94          1.00         1.07 o
   8   4  16          4.48          3.76         0.49 o
   1   5  16         38.44         42.49         1.48 o
   2   5  16         34.89         37.88         1.91 o
   3   5  16          4.84          4.63         0.88 o
   4   5  16          0.64         -0.19         0.72 o
   5   5  16         13.63         14.85         0.94 o
   6   5  16          0.00         -0.53         0.53 o
   7   5  16          7.71          7.93         0.67 o
   0   6  16          0.14          0.49         0.58 o
   1   6  16         28.22         28.56         1.07 o
   2   6  16          0.09          0.25         0.65 o
   3   6  16          2.46          2.18         0.79 o
   4   6  16          5.13          5.42         1.48 o
   5   6  16         28.76         28.36         1.50 o
   6   6  16          4.19          5.25         0.62 o
   1   7  16          0.60          0.15         0.41 o
   2   7  16          1.85          1.83         0.54 o
   3   7  16          4.92          5.67         0.88 o
   4   7  16          5.69          7.45         0.76 o
   5   7  16         30.62         34.00         2.03 o
   0   8  16          0.96          0.18         0.33 o
   1   8  16          0.18         -0.26         0.36 o
   2   8  16          0.87         -0.07         0.45 o
   3   8  16          1.05          1.31         0.46 o
   4   8  16          2.38          2.10         0.38 o
   1   1  17          5.57          4.91         0.60 o
   2   1  17          0.96          0.43         0.54 o
   3   1  17          7.71          7.88         0.96 o
   4   1  17          5.90          5.60         0.66 o
   5   1  17          8.20          5.70         0.65 o
   6   1  17          0.13          0.06         0.46 o
   7   1  17          2.00          2.24         0.49 o
   8   1  17          3.49          4.53         0.47 o
   0   2  17          2.36          1.55         0.61 o
   1   2  17         36.90         41.60         1.38 o
   2   2  17        115.66        129.11         2.83 o
   3   2  17          5.94          6.72         0.75 o
   4   2  17         63.66         64.93         2.01 o
   5   2  17         42.47         41.51         1.90 o
   6   2  17          3.14          3.28         0.49 o
   7   2  17          1.39          1.63         0.43 o
   8   2  17          1.18          1.19         0.43 o
   1   3  17         13.85         10.04         0.85 o
   2   3  17         12.26         13.48         1.25 o
   3   3  17          8.37          9.26         1.15 o
   4   3  17          0.52          0.87         0.61 o
   5   3  17         62.05         73.55         1.95 o
   6   3  17          9.66         10.84         0.79 o
   7   3  17          1.98          1.17         0.36 o
   8   3  17          0.81          0.80         0.47 o
   0   4  17         39.22         41.09         1.83 o
   1   4  17         43.42         46.60         1.58 o
   2   4  17         15.29         16.81         1.33 o
   3   4  17         39.95         47.03         2.03 o
   4   4  17          1.41          0.88         0.55 o
   5   4  17          2.31          2.63         0.59 o
   6   4  17          1.44          0.41         0.38 o
   7   4  17          0.30         -0.40         0.40 o
   1   5  17          7.87          6.18         0.68 o
   2   5  17         10.85         11.38         1.12 o
   3   5  17          0.57         -0.48         0.64 o
   4   5  17          3.87          3.42         0.58 o
   5   5  17          3.94          4.79         0.54 o
   6   5  17          1.03          0.31         0.42 o
   0   6  17          0.04          0.40         0.71 o
   1   6  17          1.88          1.77         0.45 o
   2   6  17          4.95          4.86         1.15 o
   3   6  17          0.43          0.78         0.52 o
   4   6  17          0.73          0.81         0.38 o
   5   6  17         15.05         15.84         0.92 o
   1   7  17          0.77          0.06         0.33 o
   2   7  17          0.93          0.89         0.47 o
   3   7  17          4.19          5.17         1.23 o
   4   7  17          0.73          0.21         0.34 o
   1   8  17          6.35          7.54         0.78 o
   2   8  17          1.79          2.15         0.51 o
   0   0  18        126.55        135.23         4.86 o
   1   0  18         33.10         28.59         1.12 o
   2   0  18        118.68        120.16         3.23 o
   3   0  18          4.44          7.10         0.99 o
   4   0  18         13.73          9.39         0.99 o
   5   0  18          1.04          0.91         0.59 o
   6   0  18          1.81          2.06         0.71 o
   7   0  18          0.14          0.49         0.42 o
   1   1  18          0.09          0.44         0.39 o
   2   1  18         10.08          9.96         0.70 o
   3   1  18         15.78         15.46         1.30 o
   4   1  18          0.19         -0.11         0.61 o
   5   1  18          0.08          0.04         0.40 o
   6   1  18          0.18         -0.27         0.42 o
   7   1  18          0.81          1.10         0.36 o
   0   2  18         54.07         53.86         1.72 o
   1   2  18        102.09        101.20         1.87 o
   2   2  18         49.45         49.84         1.31 o
   3   2  18         13.33         13.36         0.99 o
   4   2  18          5.61          5.74         0.72 o
   5   2  18          1.29          1.69         0.57 o
   6   2  18         17.06         17.98         1.28 o
   7   2  18         19.23         16.69         1.49 o
   1   3  18         42.13         39.71         1.78 o
   2   3  18          4.07          4.46         0.72 o
   3   3  18          3.68          3.47         0.53 o
   4   3  18         31.28         35.77         1.37 o
   5   3  18          0.68          0.36         0.46 o
   6   3  18          7.62          6.09         0.54 o
   7   3  18         14.82         11.68         0.77 o
   0   4  18         22.50         24.44         1.31 o
   1   4  18         17.84         16.31         1.15 o
   2   4  18         10.48          8.87         0.95 o
   3   4  18          0.44          0.89         0.49 o
   4   4  18         53.96         56.72         1.57 o
   5   4  18          0.72          0.71         0.40 o
   6   4  18          0.88          0.85         0.41 o
   1   5  18          4.72          5.01         0.71 o
   2   5  18          6.17          5.12         0.75 o
   3   5  18          0.07          0.05         0.44 o
   4   5  18         14.90         17.04         0.87 o
   5   5  18          0.65          0.02         0.33 o
   0   6  18          0.35         -0.42         0.42 o
   1   6  18          3.58          2.20         0.61 o
   2   6  18          5.19          4.81         0.62 o
   3   6  18         10.31         11.12         0.66 o
   4   6  18          0.35          0.54         0.34 o
   1   7  18          0.20          0.38         0.47 o
   2   7  18          4.78          4.08         0.46 o
   1   1  19          0.17          0.13         0.36 o
   2   1  19          1.35          1.40         0.40 o
   3   1  19          0.35         -0.22         0.42 o
   4   1  19          0.02          0.50         0.40 o
   5   1  19          0.01          0.24         0.53 o
   6   1  19          0.39          0.60         0.37 o
   0   2  19          1.61          1.85         1.06 o
   1   2  19         39.32         39.37         1.18 o
   2   2  19         64.74         68.04         1.51 o
   3   2  19          3.23          4.63         0.64 o
   4   2  19         46.76         52.61         1.49 o
   5   2  19          8.32          6.94         0.91 o
   6   2  19          3.72          2.09         0.43 o
   1   3  19          8.54          9.46         0.65 o
   2   3  19         46.32         50.75         1.28 o
   3   3  19          0.71          0.95         0.45 o
   4   3  19          0.50          1.29         0.43 o
   5   3  19          1.86          2.14         0.39 o
   6   3  19          0.03         -0.20         0.44 o
   0   4  19          0.27         -0.39         0.44 o
   1   4  19          0.95          0.68         0.36 o
   2   4  19          4.38          5.37         0.48 o
   3   4  19          5.75          7.97         0.64 o
   4   4  19          1.03          1.36         0.41 o
   5   4  19          8.71          7.99         0.64 o
   1   5  19          1.92          0.89         0.33 o
   2   5  19          0.45          0.25         0.37 o
   3   5  19          0.70          0.82         0.32 o
   4   5  19         23.48         19.76         1.99 o
   0   6  19         14.52         16.22         1.23 o
   1   6  19          0.80         -0.10         0.36 o
   2   6  19          3.69          2.34         0.58 o
   0   0  20         45.99         49.45         2.47 o
   1   0  20         87.05         83.28         4.21 o
   2   0  20         65.19         72.39         3.05 o
   3   0  20         30.80         31.20         1.58 o
   4   0  20         19.73         17.86         1.34 o
   5   0  20          0.85          1.36         0.57 o
   1   1  20          7.79          6.69         0.75 o
   2   1  20         17.31         17.59         1.05 o
   3   1  20          3.97          3.47         0.47 o
   4   1  20          1.67          0.85         0.48 o
   5   1  20          0.03          0.33         0.33 o
   0   2  20          1.72          2.07         0.85 o
   1   2  20          9.14          8.40         1.01 o
   2   2  20          1.54          0.55         0.47 o
   3   2  20         12.75         11.97         1.01 o
   4   2  20          8.78          8.03         0.53 o
   5   2  20          4.24          2.66         0.58 o
   1   3  20          2.10          1.26         0.37 o
   2   3  20          2.23          2.99         0.43 o
   3   3  20          0.56          0.51         0.39 o
   4   3  20         15.91         12.55         0.75 o
   0   4  20          1.61          0.68         0.60 o
   1   4  20         21.99         17.52         0.84 o
   2   4  20         11.11         10.89         0.84 o
   3   4  20          8.11          7.37         0.77 o
   1   5  20          0.34          0.69         0.50 o
   1   1  21          9.57          9.85         1.06 o
   2   1  21          0.80          1.46         0.63 o
   0   2  21          2.17          1.54         0.58 o
   1   2  21          0.00          0.51         0.53 o
   2   2  21         24.07         25.03         1.49 o
   3   2  21          0.22          0.05         0.46 o
   1   3  21          0.50          0.42         0.44 o
   2   3  21         11.83          9.26         0.89 o
                                                
